# Supplementary material for: Genome-Wide Identification and Expression Analysis of TONNEAU1 Recruited Motif (TRM) Gene Family in Tomato
Source: Int J Mol Sci. 2025 Apr 13;26(8):3676. doi: 10.3390/ijms26083676 (PMC12027651; doi:10.3390/ijms26083676)
Supplement: Supplementary file 1 [file ijms-26-03676-s001.zip]

Archive with 5 entries (5 files):
- Table S1.pdf
- Table S2.xls
- Table S3.xls
- Table S4.xls
- Table S5..xls
