# Supplementary material for: Genome-Wide Identification and Expression Analysis of TONNEAU1 Recruited Motif (TRM) Gene Family in Tomato
Source: Int J Mol Sci. 2025 Apr 13;26(8):3676. doi: 10.3390/ijms26083676 (PMC12027651; doi:10.3390/ijms26083676)
Supplement: Supplementary file 1 [file ijms-26-03676-s001.zip › Table S2.xls]

## Sheet: sheet1
Table S2: Details of cis-acting elements in the promoter region of SlTRM genes (2000bp upstream of the initiation codon).
Gene name	Motifs	Starting position	Termination position	Functional classification of motif
SlTRM31	TATA-box	5	6	core promoter element around -30 of transcription start	Common	Common
SlTRM31	TATA-box	6	4	core promoter element around -30 of transcription start	Common	Common
SlTRM31	TATA-box	20	6	core promoter element around -30 of transcription start	Common	Common
SlTRM31	TATA-box	21	6	core promoter element around -30 of transcription start	Common	Common
SlTRM31	TATA-box	22	6	core promoter element around -30 of transcription start	Common	Common
SlTRM31	TATA-box	24	4	core promoter element around -30 of transcription start	Common	Common
SlTRM31	TATA-box	50	5	core promoter element around -30 of transcription start	Common	Common
SlTRM31	TATA-box	51	4	core promoter element around -30 of transcription start	Common	Common
SlTRM31	TATA-box	60	4	core promoter element around -30 of transcription start	Common	Common
SlTRM31	TATA-box	71	4	core promoter element around -30 of transcription start	Common	Common
SlTRM31	TATA-box	78	8	core promoter element around -30 of transcription start	Common	Common
SlTRM31	TATA-box	79	7	core promoter element around -30 of transcription start	Common	Common
SlTRM31	TATA-box	80	6	core promoter element around -30 of transcription start	Common	Common
SlTRM31	TATA-box	81	5	core promoter element around -30 of transcription start	Common	Common
SlTRM31	TATA-box	82	4	core promoter element around -30 of transcription start	Common	Common
SlTRM31	TATA-box	94	6	core promoter element around -30 of transcription start	Common	Common
SlTRM31	TATA-box	95	4	core promoter element around -30 of transcription start	Common	Common
SlTRM31	TATA-box	104	4	core promoter element around -30 of transcription start	Common	Common
SlTRM31	TATA-box	137	7	core promoter element around -30 of transcription start	Common	Common
SlTRM31	TATA-box	267	7	core promoter element around -30 of transcription start	Common	Common
SlTRM31	TATA-box	316	6	core promoter element around -30 of transcription start	Common	Common
SlTRM31	TATA-box	317	5	core promoter element around -30 of transcription start	Common	Common
SlTRM31	TATA-box	318	4	core promoter element around -30 of transcription start	Common	Common
SlTRM31	TATA-box	482	7	core promoter element around -30 of transcription start	Common	Common
SlTRM31	TATA-box	518	6	core promoter element around -30 of transcription start	Common	Common
SlTRM31	TATA-box	519	5	core promoter element around -30 of transcription start	Common	Common
SlTRM31	TATA-box	520	4	core promoter element around -30 of transcription start	Common	Common
SlTRM31	TATA-box	587	6	core promoter element around -30 of transcription start	Common	Common
SlTRM31	TATA-box	588	5	core promoter element around -30 of transcription start	Common	Common
SlTRM31	TATA-box	589	4	core promoter element around -30 of transcription start	Common	Common
SlTRM31	TATA-box	594	6	core promoter element around -30 of transcription start	Common	Common
SlTRM31	TATA-box	596	4	core promoter element around -30 of transcription start	Common	Common
SlTRM31	TATA-box	625	6	core promoter element around -30 of transcription start	Common	Common
SlTRM31	TATA-box	626	6	core promoter element around -30 of transcription start	Common	Common
SlTRM31	TATA-box	627	6	core promoter element around -30 of transcription start	Common	Common
SlTRM31	TATA-box	628	6	core promoter element around -30 of transcription start	Common	Common
SlTRM31	TATA-box	629	6	core promoter element around -30 of transcription start	Common	Common
SlTRM31	TATA-box	630	4	core promoter element around -30 of transcription start	Common	Common
SlTRM31	TATA-box	756	6	core promoter element around -30 of transcription start	Common	Common
SlTRM31	TATA-box	758	4	core promoter element around -30 of transcription start	Common	Common
SlTRM31	TATA-box	798	6	core promoter element around -30 of transcription start	Common	Common
SlTRM31	TATA-box	800	6	core promoter element around -30 of transcription start	Common	Common
SlTRM31	TATA-box	801	6	core promoter element around -30 of transcription start	Common	Common
SlTRM31	TATA-box	802	4	core promoter element around -30 of transcription start	Common	Common
SlTRM31	TATA-box	846	6	core promoter element around -30 of transcription start	Common	Common
SlTRM31	TATA-box	847	5	core promoter element around -30 of transcription start	Common	Common
SlTRM31	TATA-box	848	4	core promoter element around -30 of transcription start	Common	Common
SlTRM31	TATA-box	971	6	core promoter element around -30 of transcription start	Common	Common
SlTRM31	TATA-box	972	4	core promoter element around -30 of transcription start	Common	Common
SlTRM31	TATA-box	1013	8	core promoter element around -30 of transcription start	Common	Common
SlTRM31	TATA-box	1016	5	core promoter element around -30 of transcription start	Common	Common
SlTRM31	TATA-box	1017	4	core promoter element around -30 of transcription start	Common	Common
SlTRM31	TATA-box	1064	7	core promoter element around -30 of transcription start	Common	Common
SlTRM31	TATA-box	1065	6	core promoter element around -30 of transcription start	Common	Common
SlTRM31	TATA-box	1066	6	core promoter element around -30 of transcription start	Common	Common
SlTRM31	TATA-box	1067	4	core promoter element around -30 of transcription start	Common	Common
SlTRM31	TATA-box	1087	6	core promoter element around -30 of transcription start	Common	Common
SlTRM31	TATA-box	1088	4	core promoter element around -30 of transcription start	Common	Common
SlTRM31	TATA-box	1096	6	core promoter element around -30 of transcription start	Common	Common
SlTRM31	TATA-box	1097	4	core promoter element around -30 of transcription start	Common	Common
SlTRM31	TATA-box	1122	6	core promoter element around -30 of transcription start	Common	Common
SlTRM31	TATA-box	1123	4	core promoter element around -30 of transcription start	Common	Common
SlTRM31	TATA-box	1129	6	core promoter element around -30 of transcription start	Common	Common
SlTRM31	TATA-box	1131	6	core promoter element around -30 of transcription start	Common	Common
SlTRM31	TATA-box	1132	6	core promoter element around -30 of transcription start	Common	Common
SlTRM31	TATA-box	1133	4	core promoter element around -30 of transcription start	Common	Common
SlTRM31	TATA-box	1143	6	core promoter element around -30 of transcription start	Common	Common
SlTRM31	TATA-box	1144	5	core promoter element around -30 of transcription start	Common	Common
SlTRM31	TATA-box	1145	4	core promoter element around -30 of transcription start	Common	Common
SlTRM31	TATA-box	1150	6	core promoter element around -30 of transcription start	Common	Common
SlTRM31	TATA-box	1151	5	core promoter element around -30 of transcription start	Common	Common
SlTRM31	TATA-box	1152	12	core promoter element around -30 of transcription start	Common	Common
SlTRM31	TATA-box	1173	6	core promoter element around -30 of transcription start	Common	Common
SlTRM31	TATA-box	1175	12	core promoter element around -30 of transcription start	Common	Common
SlTRM31	TATA-box	1263	4	core promoter element around -30 of transcription start	Common	Common
SlTRM31	TATA-box	1342	6	core promoter element around -30 of transcription start	Common	Common
SlTRM31	TATA-box	1343	4	core promoter element around -30 of transcription start	Common	Common
SlTRM31	TATA-box	1369	7	core promoter element around -30 of transcription start	Common	Common
SlTRM31	TATA-box	1370	6	core promoter element around -30 of transcription start	Common	Common
SlTRM31	TATA-box	1371	5	core promoter element around -30 of transcription start	Common	Common
SlTRM31	TATA-box	1372	4	core promoter element around -30 of transcription start	Common	Common
SlTRM31	TATA-box	1400	9	core promoter element around -30 of transcription start	Common	Common
SlTRM31	TATA-box	1401	7	core promoter element around -30 of transcription start	Common	Common
SlTRM31	TATA-box	1402	6	core promoter element around -30 of transcription start	Common	Common
SlTRM31	TATA-box	1403	5	core promoter element around -30 of transcription start	Common	Common
SlTRM31	TATA-box	1404	4	core promoter element around -30 of transcription start	Common	Common
SlTRM31	TATA-box	1476	7	core promoter element around -30 of transcription start	Common	Common
SlTRM31	TATA-box	1477	6	core promoter element around -30 of transcription start	Common	Common
SlTRM31	TATA-box	1478	5	core promoter element around -30 of transcription start	Common	Common
SlTRM31	TATA-box	1479	4	core promoter element around -30 of transcription start	Common	Common
SlTRM31	TATA-box	1564	4	core promoter element around -30 of transcription start	Common	Common
SlTRM31	TATA-box	1645	5	core promoter element around -30 of transcription start	Common	Common
SlTRM31	TATA-box	1646	4	core promoter element around -30 of transcription start	Common	Common
SlTRM31	TATA-box	1737	6	core promoter element around -30 of transcription start	Common	Common
SlTRM31	TATA-box	1738	5	core promoter element around -30 of transcription start	Common	Common
SlTRM31	TATA-box	1739	4	core promoter element around -30 of transcription start	Common	Common
SlTRM31	TATA-box	1865	7	core promoter element around -30 of transcription start	Common	Common
SlTRM31	TATA-box	1902	7	core promoter element around -30 of transcription start	Common	Common
SlTRM31	ATCT-motif	335	9	part of a conserved DNA module involved in light responsiveness	Environment	Light
SlTRM31	GATA-motif	1567	10	part of a light responsive element	Environment	Light
SlTRM31	GT1-motif	306	7	light responsive element	Environment	Light
SlTRM31	ARE	1313	6	cis-acting regulatory element essential for the anaerobic induction	Environment	Anaerobic
SlTRM31	TGA-element	1288	6	auxin-responsive element	Phytohormone	Auxin
SlTRM31	TGA-element	1330	6	auxin-responsive element	Phytohormone	Auxin
SlTRM31	TCA-element	1395	9	cis-acting element involved in salicylic acid responsiveness	Phytohormone	Salicylic acid
SlTRM31	AT-rich sequence	376	9	element for maximal elicitor-mediated activation (2copies)	Environment	Elicitor
SlTRM31	CAAT-box	162	5	common cis-acting element in promoter and enhancer regions	Common	Common
SlTRM31	CAAT-box	202	5	common cis-acting element in promoter and enhancer regions	Common	Common
SlTRM31	CAAT-box	511	5	common cis-acting element in promoter and enhancer regions	Common	Common
SlTRM31	CAAT-box	536	5	common cis-acting element in promoter and enhancer regions	Common	Common
SlTRM31	CAAT-box	673	5	common cis-acting element in promoter and enhancer regions	Common	Common
SlTRM31	CAAT-box	782	5	common cis-acting element in promoter and enhancer regions	Common	Common
SlTRM31	CAAT-box	885	5	common cis-acting element in promoter and enhancer regions	Common	Common
SlTRM31	CAAT-box	988	5	common cis-acting element in promoter and enhancer regions	Common	Common
SlTRM31	CAAT-box	999	5	common cis-acting element in promoter and enhancer regions	Common	Common
SlTRM31	CAAT-box	1155	5	common cis-acting element in promoter and enhancer regions	Common	Common
SlTRM31	CAAT-box	1161	5	common cis-acting element in promoter and enhancer regions	Common	Common
SlTRM31	CAAT-box	1184	5	common cis-acting element in promoter and enhancer regions	Common	Common
SlTRM31	CAAT-box	1191	5	common cis-acting element in promoter and enhancer regions	Common	Common
SlTRM31	CAAT-box	1267	5	common cis-acting element in promoter and enhancer regions	Common	Common
SlTRM31	CAAT-box	1452	5	common cis-acting element in promoter and enhancer regions	Common	Common
SlTRM31	CAAT-box	1469	5	common cis-acting element in promoter and enhancer regions	Common	Common
SlTRM31	CAAT-box	1628	5	common cis-acting element in promoter and enhancer regions	Common	Common
SlTRM31	MRE	837	7	MYB binding site involved in light responsiveness	TF	MYB Binding Site
SlTRM31	AE-box	9	8	part of a module for light response	Environment	Light
SlTRM31	Box 4	90	6	part of a conserved DNA module involved in light responsiveness	Environment	Light
SlTRM31	Box 4	445	6	part of a conserved DNA module involved in light responsiveness	Environment	Light
SlTRM31	Box 4	707	6	part of a conserved DNA module involved in light responsiveness	Environment	Light
SlTRM31	Box 4	1020	6	part of a conserved DNA module involved in light responsiveness	Environment	Light
SlTRM31	Box 4	1178	6	part of a conserved DNA module involved in light responsiveness	Environment	Light
SlTRM25	Box 4	188	6	part of a conserved DNA module involved in light responsiveness	Environment	Light
SlTRM25	Box 4	829	6	part of a conserved DNA module involved in light responsiveness	Environment	Light
SlTRM25	Box 4	1066	6	part of a conserved DNA module involved in light responsiveness	Environment	Light
SlTRM25	Box 4	1078	6	part of a conserved DNA module involved in light responsiveness	Environment	Light
SlTRM25	AE-box	147	8	part of a module for light response	Environment	Light
SlTRM25	CAT-box	1646	6	cis-acting regulatory element related to meristem expression	Tissue	Meristem
SlTRM25	CAAT-box	59	5	common cis-acting element in promoter and enhancer regions	Common	Common
SlTRM25	CAAT-box	437	5	common cis-acting element in promoter and enhancer regions	Common	Common
SlTRM25	CAAT-box	476	5	common cis-acting element in promoter and enhancer regions	Common	Common
SlTRM25	CAAT-box	502	5	common cis-acting element in promoter and enhancer regions	Common	Common
SlTRM25	CAAT-box	687	5	common cis-acting element in promoter and enhancer regions	Common	Common
SlTRM25	CAAT-box	774	5	common cis-acting element in promoter and enhancer regions	Common	Common
SlTRM25	CAAT-box	1044	5	common cis-acting element in promoter and enhancer regions	Common	Common
SlTRM25	CAAT-box	1398	5	common cis-acting element in promoter and enhancer regions	Common	Common
SlTRM25	CAAT-box	1418	5	common cis-acting element in promoter and enhancer regions	Common	Common
SlTRM25	CAAT-box	1598	5	common cis-acting element in promoter and enhancer regions	Common	Common
SlTRM25	CAAT-box	1687	5	common cis-acting element in promoter and enhancer regions	Common	Common
SlTRM25	CAAT-box	1881	5	common cis-acting element in promoter and enhancer regions	Common	Common
SlTRM25	Sp1	770	6	light responsive element	Environment	Light
SlTRM25	TCT-motif	535	6	part of a light responsive element	Environment	Light
SlTRM25	TCT-motif	1164	6	part of a light responsive element	Environment	Light
SlTRM25	TCT-motif	1426	6	part of a light responsive element	Environment	Light
SlTRM25	TCT-motif	1841	6	part of a light responsive element	Environment	Light
SlTRM25	MBS	1634	6	MYB binding site involved in drought-inducibility	TF	MYB Binding Site
SlTRM25	ATCT-motif	1883	9	part of a conserved DNA module involved in light responsiveness	Environment	Light
SlTRM25	GT1-motif	1453	6	light responsive element	Environment	Light
SlTRM25	GT1-motif	1461	6	light responsive element	Environment	Light
SlTRM25	TC-rich repeats	531	9	cis-acting element involved in defense and stress responsiveness	Environment	Mixed stress
SlTRM25	TCA-element	79	9	cis-acting element involved in salicylic acid responsiveness	Phytohormone	Salicylic acid
SlTRM25	TCA-element	1288	9	cis-acting element involved in salicylic acid responsiveness	Phytohormone	Salicylic acid
SlTRM25	TCA-element	1470	9	cis-acting element involved in salicylic acid responsiveness	Phytohormone	Salicylic acid
SlTRM25	HD-Zip 1	1243	8.5	element involved in differentiation of the palisade mesophyll cells	Tissue	Palisade mesophyll cells
SlTRM25	A-box	1143	6	cis-acting regulatory element	Common	Common
SlTRM25	LTR	799	6	cis-acting element involved in low-temperature responsiveness	Environment	Low-temperature
SlTRM25	TATA-box	53	6	core promoter element around -30 of transcription start	Common	Common
SlTRM25	TATA-box	54	6	core promoter element around -30 of transcription start	Common	Common
SlTRM25	TATA-box	55	6	core promoter element around -30 of transcription start	Common	Common
SlTRM25	TATA-box	56	4	core promoter element around -30 of transcription start	Common	Common
SlTRM25	TATA-box	89	6	core promoter element around -30 of transcription start	Common	Common
SlTRM25	TATA-box	91	4	core promoter element around -30 of transcription start	Common	Common
SlTRM25	TATA-box	109	4	core promoter element around -30 of transcription start	Common	Common
SlTRM25	TATA-box	119	4	core promoter element around -30 of transcription start	Common	Common
SlTRM25	TATA-box	164	6	core promoter element around -30 of transcription start	Common	Common
SlTRM25	TATA-box	165	5	core promoter element around -30 of transcription start	Common	Common
SlTRM25	TATA-box	166	4	core promoter element around -30 of transcription start	Common	Common
SlTRM25	TATA-box	171	6	core promoter element around -30 of transcription start	Common	Common
SlTRM25	TATA-box	172	5	core promoter element around -30 of transcription start	Common	Common
SlTRM25	TATA-box	173	4	core promoter element around -30 of transcription start	Common	Common
SlTRM25	TATA-box	180	7	core promoter element around -30 of transcription start	Common	Common
SlTRM25	TATA-box	183	6	core promoter element around -30 of transcription start	Common	Common
SlTRM25	TATA-box	185	4	core promoter element around -30 of transcription start	Common	Common
SlTRM25	TATA-box	192	6	core promoter element around -30 of transcription start	Common	Common
SlTRM25	TATA-box	193	4	core promoter element around -30 of transcription start	Common	Common
SlTRM25	TATA-box	204	6	core promoter element around -30 of transcription start	Common	Common
SlTRM25	TATA-box	205	4	core promoter element around -30 of transcription start	Common	Common
SlTRM25	TATA-box	208	6	core promoter element around -30 of transcription start	Common	Common
SlTRM25	TATA-box	209	5	core promoter element around -30 of transcription start	Common	Common
SlTRM25	TATA-box	210	4	core promoter element around -30 of transcription start	Common	Common
SlTRM25	TATA-box	228	8	core promoter element around -30 of transcription start	Common	Common
SlTRM25	TATA-box	231	5	core promoter element around -30 of transcription start	Common	Common
SlTRM25	TATA-box	232	4	core promoter element around -30 of transcription start	Common	Common
SlTRM25	TATA-box	250	6	core promoter element around -30 of transcription start	Common	Common
SlTRM25	TATA-box	251	6	core promoter element around -30 of transcription start	Common	Common
SlTRM25	TATA-box	252	6	core promoter element around -30 of transcription start	Common	Common
SlTRM25	TATA-box	253	4	core promoter element around -30 of transcription start	Common	Common
SlTRM25	TATA-box	274	12	core promoter element around -30 of transcription start	Common	Common
SlTRM25	TATA-box	282	6	core promoter element around -30 of transcription start	Common	Common
SlTRM25	TATA-box	283	4	core promoter element around -30 of transcription start	Common	Common
SlTRM25	TATA-box	294	7	core promoter element around -30 of transcription start	Common	Common
SlTRM25	TATA-box	295	6	core promoter element around -30 of transcription start	Common	Common
SlTRM25	TATA-box	296	5	core promoter element around -30 of transcription start	Common	Common
SlTRM25	TATA-box	297	4	core promoter element around -30 of transcription start	Common	Common
SlTRM25	TATA-box	326	12	core promoter element around -30 of transcription start	Common	Common
SlTRM25	TATA-box	328	6	core promoter element around -30 of transcription start	Common	Common
SlTRM25	TATA-box	329	4	core promoter element around -30 of transcription start	Common	Common
SlTRM25	TATA-box	419	6	core promoter element around -30 of transcription start	Common	Common
SlTRM25	TATA-box	420	4	core promoter element around -30 of transcription start	Common	Common
SlTRM25	TATA-box	471	6	core promoter element around -30 of transcription start	Common	Common
SlTRM25	TATA-box	472	5	core promoter element around -30 of transcription start	Common	Common
SlTRM25	TATA-box	473	4	core promoter element around -30 of transcription start	Common	Common
SlTRM25	TATA-box	569	7	core promoter element around -30 of transcription start	Common	Common
SlTRM25	TATA-box	603	6	core promoter element around -30 of transcription start	Common	Common
SlTRM25	TATA-box	604	12	core promoter element around -30 of transcription start	Common	Common
SlTRM25	TATA-box	606	8	core promoter element around -30 of transcription start	Common	Common
SlTRM25	TATA-box	607	7	core promoter element around -30 of transcription start	Common	Common
SlTRM25	TATA-box	608	6	core promoter element around -30 of transcription start	Common	Common
SlTRM25	TATA-box	609	5	core promoter element around -30 of transcription start	Common	Common
SlTRM25	TATA-box	610	4	core promoter element around -30 of transcription start	Common	Common
SlTRM25	TATA-box	614	6	core promoter element around -30 of transcription start	Common	Common
SlTRM25	TATA-box	615	5	core promoter element around -30 of transcription start	Common	Common
SlTRM25	TATA-box	616	4	core promoter element around -30 of transcription start	Common	Common
SlTRM25	TATA-box	691	7	core promoter element around -30 of transcription start	Common	Common
SlTRM25	TATA-box	692	6	core promoter element around -30 of transcription start	Common	Common
SlTRM25	TATA-box	693	5	core promoter element around -30 of transcription start	Common	Common
SlTRM25	TATA-box	694	4	core promoter element around -30 of transcription start	Common	Common
SlTRM25	TATA-box	736	9	core promoter element around -30 of transcription start	Common	Common
SlTRM25	TATA-box	737	7	core promoter element around -30 of transcription start	Common	Common
SlTRM25	TATA-box	738	6	core promoter element around -30 of transcription start	Common	Common
SlTRM25	TATA-box	739	7	core promoter element around -30 of transcription start	Common	Common
SlTRM25	TATA-box	740	6	core promoter element around -30 of transcription start	Common	Common
SlTRM25	TATA-box	742	4	core promoter element around -30 of transcription start	Common	Common
SlTRM25	TATA-box	847	6	core promoter element around -30 of transcription start	Common	Common
SlTRM25	TATA-box	848	5	core promoter element around -30 of transcription start	Common	Common
SlTRM25	TATA-box	849	4	core promoter element around -30 of transcription start	Common	Common
SlTRM25	TATA-box	865	6	core promoter element around -30 of transcription start	Common	Common
SlTRM25	TATA-box	866	4	core promoter element around -30 of transcription start	Common	Common
SlTRM25	TATA-box	1019	6	core promoter element around -30 of transcription start	Common	Common
SlTRM25	TATA-box	1020	7	core promoter element around -30 of transcription start	Common	Common
SlTRM25	TATA-box	1021	6	core promoter element around -30 of transcription start	Common	Common
SlTRM25	TATA-box	1023	4	core promoter element around -30 of transcription start	Common	Common
SlTRM25	TATA-box	1083	8	core promoter element around -30 of transcription start	Common	Common
SlTRM25	TATA-box	1098	6	core promoter element around -30 of transcription start	Common	Common
SlTRM25	TATA-box	1099	4	core promoter element around -30 of transcription start	Common	Common
SlTRM25	TATA-box	1117	8	core promoter element around -30 of transcription start	Common	Common
SlTRM25	TATA-box	1118	7	core promoter element around -30 of transcription start	Common	Common
SlTRM25	TATA-box	1119	6	core promoter element around -30 of transcription start	Common	Common
SlTRM25	TATA-box	1120	5	core promoter element around -30 of transcription start	Common	Common
SlTRM25	TATA-box	1121	4	core promoter element around -30 of transcription start	Common	Common
SlTRM25	TATA-box	1151	9	core promoter element around -30 of transcription start	Common	Common
SlTRM25	TATA-box	1152	7	core promoter element around -30 of transcription start	Common	Common
SlTRM25	TATA-box	1153	6	core promoter element around -30 of transcription start	Common	Common
SlTRM25	TATA-box	1154	5	core promoter element around -30 of transcription start	Common	Common
SlTRM25	TATA-box	1155	4	core promoter element around -30 of transcription start	Common	Common
SlTRM25	TATA-box	1224	4	core promoter element around -30 of transcription start	Common	Common
SlTRM25	TATA-box	1272	8	core promoter element around -30 of transcription start	Common	Common
SlTRM25	TATA-box	1357	6	core promoter element around -30 of transcription start	Common	Common
SlTRM25	TATA-box	1358	4	core promoter element around -30 of transcription start	Common	Common
SlTRM25	TATA-box	1364	6	core promoter element around -30 of transcription start	Common	Common
SlTRM25	TATA-box	1365	4	core promoter element around -30 of transcription start	Common	Common
SlTRM25	TATA-box	1485	6	core promoter element around -30 of transcription start	Common	Common
SlTRM25	TATA-box	1486	4	core promoter element around -30 of transcription start	Common	Common
SlTRM25	TATA-box	1613	8	core promoter element around -30 of transcription start	Common	Common
SlTRM25	TATA-box	1662	5	core promoter element around -30 of transcription start	Common	Common
SlTRM25	TATA-box	1663	4	core promoter element around -30 of transcription start	Common	Common
SlTRM25	TATA-box	1873	6	core promoter element around -30 of transcription start	Common	Common
SlTRM25	TATA-box	1875	4	core promoter element around -30 of transcription start	Common	Common
SlTRM25	GA-motif	114	8	part of a light responsive element	Environment	Light
SlTRM30/34b	MBS	925	6	MYB binding site involved in drought-inducibility	TF	MYB Binding Site
SlTRM30/34b	TCT-motif	474	6	part of a light responsive element	Environment	Light
SlTRM30/34b	TCT-motif	1886	6	part of a light responsive element	Environment	Light
SlTRM30/34b	G-Box	1412	6	cis-acting regulatory element involved in light responsiveness	Environment	Light
SlTRM30/34b	G-box	1412	6	cis-acting regulatory element involved in light responsiveness	Environment	Light
SlTRM30/34b	CAAT-box	6	5	common cis-acting element in promoter and enhancer regions	Common	Common
SlTRM30/34b	CAAT-box	187	5	common cis-acting element in promoter and enhancer regions	Common	Common
SlTRM30/34b	CAAT-box	321	5	common cis-acting element in promoter and enhancer regions	Common	Common
SlTRM30/34b	CAAT-box	414	5	common cis-acting element in promoter and enhancer regions	Common	Common
SlTRM30/34b	CAAT-box	617	5	common cis-acting element in promoter and enhancer regions	Common	Common
SlTRM30/34b	CAAT-box	627	5	common cis-acting element in promoter and enhancer regions	Common	Common
SlTRM30/34b	CAAT-box	888	5	common cis-acting element in promoter and enhancer regions	Common	Common
SlTRM30/34b	CAAT-box	916	5	common cis-acting element in promoter and enhancer regions	Common	Common
SlTRM30/34b	CAAT-box	959	5	common cis-acting element in promoter and enhancer regions	Common	Common
SlTRM30/34b	CAAT-box	998	5	common cis-acting element in promoter and enhancer regions	Common	Common
SlTRM30/34b	CAAT-box	1099	5	common cis-acting element in promoter and enhancer regions	Common	Common
SlTRM30/34b	CAAT-box	1109	5	common cis-acting element in promoter and enhancer regions	Common	Common
SlTRM30/34b	CAAT-box	1118	5	common cis-acting element in promoter and enhancer regions	Common	Common
SlTRM30/34b	CAAT-box	1176	5	common cis-acting element in promoter and enhancer regions	Common	Common
SlTRM30/34b	CAAT-box	1242	5	common cis-acting element in promoter and enhancer regions	Common	Common
SlTRM30/34b	CAAT-box	1255	5	common cis-acting element in promoter and enhancer regions	Common	Common
SlTRM30/34b	CAAT-box	1432	5	common cis-acting element in promoter and enhancer regions	Common	Common
SlTRM30/34b	CAAT-box	1478	5	common cis-acting element in promoter and enhancer regions	Common	Common
SlTRM30/34b	CAAT-box	1533	5	common cis-acting element in promoter and enhancer regions	Common	Common
SlTRM30/34b	CAAT-box	1569	5	common cis-acting element in promoter and enhancer regions	Common	Common
SlTRM30/34b	CAAT-box	1584	5	common cis-acting element in promoter and enhancer regions	Common	Common
SlTRM30/34b	CAAT-box	1661	5	common cis-acting element in promoter and enhancer regions	Common	Common
SlTRM30/34b	CAAT-box	1715	5	common cis-acting element in promoter and enhancer regions	Common	Common
SlTRM30/34b	CAAT-box	1721	5	common cis-acting element in promoter and enhancer regions	Common	Common
SlTRM30/34b	CAAT-box	1848	5	common cis-acting element in promoter and enhancer regions	Common	Common
SlTRM30/34b	circadian	1089	9	cis-acting regulatory element involved in circadian control	Stage	Circadian
SlTRM30/34b	TCCC-motif	1456	7	part of a light responsive element	Environment	Light
SlTRM30/34b	TATC-box	189	7	cis-acting element involved in gibberellin-responsiveness	Phytohormone	gibberellin
SlTRM30/34b	TATC-box	1000	7	cis-acting element involved in gibberellin-responsiveness	Phytohormone	gibberellin
SlTRM30/34b	TATC-box	1441	7	cis-acting element involved in gibberellin-responsiveness	Phytohormone	gibberellin
SlTRM30/34b	Unnamed__1	786	11	60K protein binding site	Common	Common
SlTRM30/34b	Gap-box	612	9.5	part of a light responsive element	Environment	Light
SlTRM30/34b	Gap-box	911	9.5	part of a light responsive element	Environment	Light
SlTRM30/34b	LTR	1300	6	cis-acting element involved in low-temperature responsiveness	Environment	Low-temperature
SlTRM30/34b	LTR	1752	6	cis-acting element involved in low-temperature responsiveness	Environment	Low-temperature
SlTRM30/34b	HD-Zip 1	182	8.5	element involved in differentiation of the palisade mesophyll cells	Tissue	Palisade mesophyll cells
SlTRM30/34b	TATA-box	88	6	core promoter element around -30 of transcription start	Common	Common
SlTRM30/34b	TATA-box	89	5	core promoter element around -30 of transcription start	Common	Common
SlTRM30/34b	TATA-box	90	4	core promoter element around -30 of transcription start	Common	Common
SlTRM30/34b	TATA-box	152	4	core promoter element around -30 of transcription start	Common	Common
SlTRM30/34b	TATA-box	264	6	core promoter element around -30 of transcription start	Common	Common
SlTRM30/34b	TATA-box	265	5	core promoter element around -30 of transcription start	Common	Common
SlTRM30/34b	TATA-box	266	4	core promoter element around -30 of transcription start	Common	Common
SlTRM30/34b	TATA-box	358	6	core promoter element around -30 of transcription start	Common	Common
SlTRM30/34b	TATA-box	359	7	core promoter element around -30 of transcription start	Common	Common
SlTRM30/34b	TATA-box	360	6	core promoter element around -30 of transcription start	Common	Common
SlTRM30/34b	TATA-box	361	6	core promoter element around -30 of transcription start	Common	Common
SlTRM30/34b	TATA-box	362	4	core promoter element around -30 of transcription start	Common	Common
SlTRM30/34b	TATA-box	424	5	core promoter element around -30 of transcription start	Common	Common
SlTRM30/34b	TATA-box	425	4	core promoter element around -30 of transcription start	Common	Common
SlTRM30/34b	TATA-box	434	6	core promoter element around -30 of transcription start	Common	Common
SlTRM30/34b	TATA-box	435	4	core promoter element around -30 of transcription start	Common	Common
SlTRM30/34b	TATA-box	437	8	core promoter element around -30 of transcription start	Common	Common
SlTRM30/34b	TATA-box	508	5	core promoter element around -30 of transcription start	Common	Common
SlTRM30/34b	TATA-box	509	4	core promoter element around -30 of transcription start	Common	Common
SlTRM30/34b	TATA-box	667	7	core promoter element around -30 of transcription start	Common	Common
SlTRM30/34b	TATA-box	724	5	core promoter element around -30 of transcription start	Common	Common
SlTRM30/34b	TATA-box	725	4	core promoter element around -30 of transcription start	Common	Common
SlTRM30/34b	TATA-box	807	5	core promoter element around -30 of transcription start	Common	Common
SlTRM30/34b	TATA-box	808	4	core promoter element around -30 of transcription start	Common	Common
SlTRM30/34b	TATA-box	875	4	core promoter element around -30 of transcription start	Common	Common
SlTRM30/34b	TATA-box	966	7	core promoter element around -30 of transcription start	Common	Common
SlTRM30/34b	TATA-box	969	6	core promoter element around -30 of transcription start	Common	Common
SlTRM30/34b	TATA-box	971	4	core promoter element around -30 of transcription start	Common	Common
SlTRM30/34b	TATA-box	983	6	core promoter element around -30 of transcription start	Common	Common
SlTRM30/34b	TATA-box	984	5	core promoter element around -30 of transcription start	Common	Common
SlTRM30/34b	TATA-box	985	4	core promoter element around -30 of transcription start	Common	Common
SlTRM30/34b	TATA-box	1165	5	core promoter element around -30 of transcription start	Common	Common
SlTRM30/34b	TATA-box	1166	4	core promoter element around -30 of transcription start	Common	Common
SlTRM30/34b	TATA-box	1209	6	core promoter element around -30 of transcription start	Common	Common
SlTRM30/34b	TATA-box	1210	5	core promoter element around -30 of transcription start	Common	Common
SlTRM30/34b	TATA-box	1211	4	core promoter element around -30 of transcription start	Common	Common
SlTRM30/34b	TATA-box	1488	8	core promoter element around -30 of transcription start	Common	Common
SlTRM30/34b	TATA-box	1505	4	core promoter element around -30 of transcription start	Common	Common
SlTRM30/34b	TATA-box	1517	4	core promoter element around -30 of transcription start	Common	Common
SlTRM30/34b	TATA-box	1579	6	core promoter element around -30 of transcription start	Common	Common
SlTRM30/34b	TATA-box	1580	5	core promoter element around -30 of transcription start	Common	Common
SlTRM30/34b	TATA-box	1581	4	core promoter element around -30 of transcription start	Common	Common
SlTRM30/34b	TATA-box	1612	6	core promoter element around -30 of transcription start	Common	Common
SlTRM30/34b	TATA-box	1613	5	core promoter element around -30 of transcription start	Common	Common
SlTRM30/34b	TATA-box	1614	4	core promoter element around -30 of transcription start	Common	Common
SlTRM30/34b	TATA-box	1693	4	core promoter element around -30 of transcription start	Common	Common
SlTRM30/34b	TC-rich repeats	474	9	cis-acting element involved in defense and stress responsiveness	Environment	Mixed stress
SlTRM30/34b	AT-rich element	1506	10	binding site of AT-rich DNA binding protein (ATBP-1)	Common	Common
SlTRM30/34b	ABRE	1412	6	cis-acting element involved in the abscisic acid responsiveness	Phytohormone	Abscisic acid
SlTRM30/34b	ABRE	1413	5	cis-acting element involved in the abscisic acid responsiveness	Phytohormone	Abscisic acid
SlTRM30/34b	TGA-element	1765	6	auxin-responsive element	Phytohormone	Auxin
SlTRM30/34b	GCN4_motif	1635	7	cis-regulatory element involved in endosperm expression	Tissue	Endosperm
SlTRM5	TATA-box	26	4	core promoter element around -30 of transcription start	Common	Common
SlTRM5	TATA-box	35	6	core promoter element around -30 of transcription start	Common	Common
SlTRM5	TATA-box	36	5	core promoter element around -30 of transcription start	Common	Common
SlTRM5	TATA-box	37	4	core promoter element around -30 of transcription start	Common	Common
SlTRM5	TATA-box	114	9	core promoter element around -30 of transcription start	Common	Common
SlTRM5	TATA-box	115	7	core promoter element around -30 of transcription start	Common	Common
SlTRM5	TATA-box	116	6	core promoter element around -30 of transcription start	Common	Common
SlTRM5	TATA-box	117	5	core promoter element around -30 of transcription start	Common	Common
SlTRM5	TATA-box	118	4	core promoter element around -30 of transcription start	Common	Common
SlTRM5	TATA-box	236	6	core promoter element around -30 of transcription start	Common	Common
SlTRM5	TATA-box	237	6	core promoter element around -30 of transcription start	Common	Common
SlTRM5	TATA-box	239	4	core promoter element around -30 of transcription start	Common	Common
SlTRM5	TATA-box	332	6	core promoter element around -30 of transcription start	Common	Common
SlTRM5	TATA-box	333	4	core promoter element around -30 of transcription start	Common	Common
SlTRM5	TATA-box	413	7	core promoter element around -30 of transcription start	Common	Common
SlTRM5	TATA-box	414	6	core promoter element around -30 of transcription start	Common	Common
SlTRM5	TATA-box	415	5	core promoter element around -30 of transcription start	Common	Common
SlTRM5	TATA-box	416	4	core promoter element around -30 of transcription start	Common	Common
SlTRM5	TATA-box	454	7	core promoter element around -30 of transcription start	Common	Common
SlTRM5	TATA-box	455	6	core promoter element around -30 of transcription start	Common	Common
SlTRM5	TATA-box	456	5	core promoter element around -30 of transcription start	Common	Common
SlTRM5	TATA-box	457	4	core promoter element around -30 of transcription start	Common	Common
SlTRM5	TATA-box	474	6	core promoter element around -30 of transcription start	Common	Common
SlTRM5	TATA-box	475	6	core promoter element around -30 of transcription start	Common	Common
SlTRM5	TATA-box	476	6	core promoter element around -30 of transcription start	Common	Common
SlTRM5	TATA-box	477	4	core promoter element around -30 of transcription start	Common	Common
SlTRM5	TATA-box	778	4	core promoter element around -30 of transcription start	Common	Common
SlTRM5	TATA-box	786	4	core promoter element around -30 of transcription start	Common	Common
SlTRM5	TATA-box	802	4	core promoter element around -30 of transcription start	Common	Common
SlTRM5	TATA-box	816	5	core promoter element around -30 of transcription start	Common	Common
SlTRM5	TATA-box	817	4	core promoter element around -30 of transcription start	Common	Common
SlTRM5	TATA-box	1270	9	core promoter element around -30 of transcription start	Common	Common
SlTRM5	TATA-box	1272	8	core promoter element around -30 of transcription start	Common	Common
SlTRM5	TATA-box	1309	4	core promoter element around -30 of transcription start	Common	Common
SlTRM5	TATA-box	1617	6	core promoter element around -30 of transcription start	Common	Common
SlTRM5	TATA-box	1619	6	core promoter element around -30 of transcription start	Common	Common
SlTRM5	TATA-box	1620	6	core promoter element around -30 of transcription start	Common	Common
SlTRM5	TATA-box	1621	4	core promoter element around -30 of transcription start	Common	Common
SlTRM5	TATA-box	1791	4	core promoter element around -30 of transcription start	Common	Common
SlTRM5	O2-site	1815	9	cis-acting regulatory element involved in zein metabolism regulation	Phytohormone	Zein
SlTRM5	ATCT-motif	1555	9	part of a conserved DNA module involved in light responsiveness	Environment	Light
SlTRM5	GATA-motif	207	9	part of a light responsive element	Environment	Light
SlTRM5	TC-rich repeats	728	9	cis-acting element involved in defense and stress responsiveness	Environment	Mixed stress
SlTRM5	TC-rich repeats	1214	9	cis-acting element involved in defense and stress responsiveness	Environment	Mixed stress
SlTRM5	ABRE	439	5	cis-acting element involved in the abscisic acid responsiveness	Phytohormone	Abscisic acid
SlTRM5	ARE	1864	6	cis-acting regulatory element essential for the anaerobic induction	Environment	Anaerobic
SlTRM5	TCA-element	1467	9	cis-acting element involved in salicylic acid responsiveness	Phytohormone	Salicylic acid
SlTRM5	TGACG-motif	635	5	cis-acting regulatory element involved in the MeJA-responsiveness	Environment	MeJA
SlTRM5	TGACG-motif	994	5	cis-acting regulatory element involved in the MeJA-responsiveness	Environment	MeJA
SlTRM5	P-box	1601	7	gibberellin-responsive element	Phytohormone	Gibberellin
SlTRM5	CAAT-box	29	5	common cis-acting element in promoter and enhancer regions	Common	Common
SlTRM5	CAAT-box	383	5	common cis-acting element in promoter and enhancer regions	Common	Common
SlTRM5	CAAT-box	463	5	common cis-acting element in promoter and enhancer regions	Common	Common
SlTRM5	CAAT-box	575	5	common cis-acting element in promoter and enhancer regions	Common	Common
SlTRM5	CAAT-box	617	5	common cis-acting element in promoter and enhancer regions	Common	Common
SlTRM5	CAAT-box	657	7	common cis-acting element in promoter and enhancer regions	Common	Common
SlTRM5	CAAT-box	739	5	common cis-acting element in promoter and enhancer regions	Common	Common
SlTRM5	CAAT-box	942	5	common cis-acting element in promoter and enhancer regions	Common	Common
SlTRM5	CAAT-box	1029	5	common cis-acting element in promoter and enhancer regions	Common	Common
SlTRM5	CAAT-box	1347	5	common cis-acting element in promoter and enhancer regions	Common	Common
SlTRM5	CAAT-box	1367	5	common cis-acting element in promoter and enhancer regions	Common	Common
SlTRM5	CAAT-box	1588	5	common cis-acting element in promoter and enhancer regions	Common	Common
SlTRM5	CAAT-box	1721	5	common cis-acting element in promoter and enhancer regions	Common	Common
SlTRM5	CAAT-box	1862	5	common cis-acting element in promoter and enhancer regions	Common	Common
SlTRM5	TCT-motif	14	6	part of a light responsive element	Environment	Light
SlTRM5	G-Box	438	6	cis-acting regulatory element involved in light responsiveness	Environment	Light
SlTRM5	CGTCA-motif	635	5	cis-acting regulatory element involved in the MeJA-responsiveness	Environment	MeJA
SlTRM5	CGTCA-motif	994	5	cis-acting regulatory element involved in the MeJA-responsiveness	Environment	MeJA
SlTRM5	GC-motif	690	6	enhancer-like element involved in anoxic specific inducibility	Environment	Anoxic
SlTRM5	Box 4	432	6	part of a conserved DNA module involved in light responsiveness	Environment	Light
SlTRM5	Box 4	613	6	part of a conserved DNA module involved in light responsiveness	Environment	Light
SlTRM5	Box 4	965	6	part of a conserved DNA module involved in light responsiveness	Environment	Light
SlTRM5	Box 4	1162	6	part of a conserved DNA module involved in light responsiveness	Environment	Light
SlTRM5	Box 4	1655	6	part of a conserved DNA module involved in light responsiveness	Environment	Light
SlTRM5	Box 4	1927	6	part of a conserved DNA module involved in light responsiveness	Environment	Light
SlTRM27/28a	Box 4	1150	6	part of a conserved DNA module involved in light responsiveness	Environment	Light
SlTRM27/28a	Box 4	1497	6	part of a conserved DNA module involved in light responsiveness	Environment	Light
SlTRM27/28a	CGTCA-motif	238	5	cis-acting regulatory element involved in the MeJA-responsiveness	Environment	MeJA
SlTRM27/28a	CGTCA-motif	1692	5	cis-acting regulatory element involved in the MeJA-responsiveness	Environment	MeJA
SlTRM27/28a	chs-CMA2a	704	8	part of a light responsive element	Environment	Light
SlTRM27/28a	G-Box	251	6	cis-acting regulatory element involved in light responsiveness	Environment	Light
SlTRM27/28a	G-Box	1267	6	cis-acting regulatory element involved in light responsiveness	Environment	Light
SlTRM27/28a	CAAT-box	35	5	common cis-acting element in promoter and enhancer regions	Common	Common
SlTRM27/28a	CAAT-box	340	5	common cis-acting element in promoter and enhancer regions	Common	Common
SlTRM27/28a	CAAT-box	352	5	common cis-acting element in promoter and enhancer regions	Common	Common
SlTRM27/28a	CAAT-box	361	5	common cis-acting element in promoter and enhancer regions	Common	Common
SlTRM27/28a	CAAT-box	480	5	common cis-acting element in promoter and enhancer regions	Common	Common
SlTRM27/28a	CAAT-box	856	5	common cis-acting element in promoter and enhancer regions	Common	Common
SlTRM27/28a	CAAT-box	896	5	common cis-acting element in promoter and enhancer regions	Common	Common
SlTRM27/28a	CAAT-box	934	5	common cis-acting element in promoter and enhancer regions	Common	Common
SlTRM27/28a	CAAT-box	951	5	common cis-acting element in promoter and enhancer regions	Common	Common
SlTRM27/28a	CAAT-box	989	5	common cis-acting element in promoter and enhancer regions	Common	Common
SlTRM27/28a	CAAT-box	1217	5	common cis-acting element in promoter and enhancer regions	Common	Common
SlTRM27/28a	CAAT-box	1243	5	common cis-acting element in promoter and enhancer regions	Common	Common
SlTRM27/28a	CAAT-box	1399	5	common cis-acting element in promoter and enhancer regions	Common	Common
SlTRM27/28a	CAAT-box	1570	5	common cis-acting element in promoter and enhancer regions	Common	Common
SlTRM27/28a	CAAT-box	1613	5	common cis-acting element in promoter and enhancer regions	Common	Common
SlTRM27/28a	CAAT-box	1816	5	common cis-acting element in promoter and enhancer regions	Common	Common
SlTRM27/28a	ABRE	251	5	cis-acting element involved in the abscisic acid responsiveness	Phytohormone	Abscisic acid
SlTRM27/28a	ABRE	1268	5	cis-acting element involved in the abscisic acid responsiveness	Phytohormone	Abscisic acid
SlTRM27/28a	AT-rich element	477	10	binding site of AT-rich DNA binding protein (ATBP-1)	Common	Common
SlTRM27/28a	TC-rich repeats	1872	9	cis-acting element involved in defense and stress responsiveness	Environment	Mixed stress
SlTRM27/28a	TCA-element	917	9	cis-acting element involved in salicylic acid responsiveness	Phytohormone	Salicylic acid
SlTRM27/28a	TGACG-motif	238	5	cis-acting regulatory element involved in the MeJA-responsiveness	Environment	MeJA
SlTRM27/28a	TGACG-motif	1692	5	cis-acting regulatory element involved in the MeJA-responsiveness	Environment	MeJA
SlTRM27/28a	TGA-element	230	6	auxin-responsive element	Phytohormone	Auxin
SlTRM27/28a	ARE	320	6	cis-acting regulatory element essential for the anaerobic induction	Environment	Anaerobic
SlTRM27/28a	ARE	1859	6	cis-acting regulatory element essential for the anaerobic induction	Environment	Anaerobic
SlTRM27/28a	ARE	1954	6	cis-acting regulatory element essential for the anaerobic induction	Environment	Anaerobic
SlTRM27/28a	ARE	1980	6	cis-acting regulatory element essential for the anaerobic induction	Environment	Anaerobic
SlTRM27/28a	GT1-motif	1075	6	light responsive element	Environment	Light
SlTRM27/28a	GATA-motif	873	7	part of a light responsive element	Environment	Light
SlTRM27/28a	LTR	1856	6	cis-acting element involved in low-temperature responsiveness	Environment	Low-temperature
SlTRM27/28a	TATA-box	9	9	core promoter element around -30 of transcription start	Common	Common
SlTRM27/28a	TATA-box	11	4	core promoter element around -30 of transcription start	Common	Common
SlTRM27/28a	TATA-box	199	6	core promoter element around -30 of transcription start	Common	Common
SlTRM27/28a	TATA-box	200	5	core promoter element around -30 of transcription start	Common	Common
SlTRM27/28a	TATA-box	201	4	core promoter element around -30 of transcription start	Common	Common
SlTRM27/28a	TATA-box	294	6	core promoter element around -30 of transcription start	Common	Common
SlTRM27/28a	TATA-box	295	6	core promoter element around -30 of transcription start	Common	Common
SlTRM27/28a	TATA-box	296	4	core promoter element around -30 of transcription start	Common	Common
SlTRM27/28a	TATA-box	307	6	core promoter element around -30 of transcription start	Common	Common
SlTRM27/28a	TATA-box	308	5	core promoter element around -30 of transcription start	Common	Common
SlTRM27/28a	TATA-box	309	4	core promoter element around -30 of transcription start	Common	Common
SlTRM27/28a	TATA-box	395	6	core promoter element around -30 of transcription start	Common	Common
SlTRM27/28a	TATA-box	396	4	core promoter element around -30 of transcription start	Common	Common
SlTRM27/28a	TATA-box	470	6	core promoter element around -30 of transcription start	Common	Common
SlTRM27/28a	TATA-box	471	6	core promoter element around -30 of transcription start	Common	Common
SlTRM27/28a	TATA-box	472	6	core promoter element around -30 of transcription start	Common	Common
SlTRM27/28a	TATA-box	473	4	core promoter element around -30 of transcription start	Common	Common
SlTRM27/28a	TATA-box	524	4	core promoter element around -30 of transcription start	Common	Common
SlTRM27/28a	TATA-box	618	9	core promoter element around -30 of transcription start	Common	Common
SlTRM27/28a	TATA-box	620	4	core promoter element around -30 of transcription start	Common	Common
SlTRM27/28a	TATA-box	627	6	core promoter element around -30 of transcription start	Common	Common
SlTRM27/28a	TATA-box	628	6	core promoter element around -30 of transcription start	Common	Common
SlTRM27/28a	TATA-box	630	4	core promoter element around -30 of transcription start	Common	Common
SlTRM27/28a	TATA-box	639	6	core promoter element around -30 of transcription start	Common	Common
SlTRM27/28a	TATA-box	640	6	core promoter element around -30 of transcription start	Common	Common
SlTRM27/28a	TATA-box	642	4	core promoter element around -30 of transcription start	Common	Common
SlTRM27/28a	TATA-box	649	6	core promoter element around -30 of transcription start	Common	Common
SlTRM27/28a	TATA-box	650	4	core promoter element around -30 of transcription start	Common	Common
SlTRM27/28a	TATA-box	758	9	core promoter element around -30 of transcription start	Common	Common
SlTRM27/28a	TATA-box	759	6	core promoter element around -30 of transcription start	Common	Common
SlTRM27/28a	TATA-box	760	4	core promoter element around -30 of transcription start	Common	Common
SlTRM27/28a	TATA-box	820	6	core promoter element around -30 of transcription start	Common	Common
SlTRM27/28a	TATA-box	821	6	core promoter element around -30 of transcription start	Common	Common
SlTRM27/28a	TATA-box	822	6	core promoter element around -30 of transcription start	Common	Common
SlTRM27/28a	TATA-box	823	4	core promoter element around -30 of transcription start	Common	Common
SlTRM27/28a	TATA-box	830	6	core promoter element around -30 of transcription start	Common	Common
SlTRM27/28a	TATA-box	831	5	core promoter element around -30 of transcription start	Common	Common
SlTRM27/28a	TATA-box	832	4	core promoter element around -30 of transcription start	Common	Common
SlTRM27/28a	TATA-box	1049	6	core promoter element around -30 of transcription start	Common	Common
SlTRM27/28a	TATA-box	1050	6	core promoter element around -30 of transcription start	Common	Common
SlTRM27/28a	TATA-box	1051	4	core promoter element around -30 of transcription start	Common	Common
SlTRM27/28a	TATA-box	1091	6	core promoter element around -30 of transcription start	Common	Common
SlTRM27/28a	TATA-box	1092	7	core promoter element around -30 of transcription start	Common	Common
SlTRM27/28a	TATA-box	1093	6	core promoter element around -30 of transcription start	Common	Common
SlTRM27/28a	TATA-box	1095	4	core promoter element around -30 of transcription start	Common	Common
SlTRM27/28a	TATA-box	1154	6	core promoter element around -30 of transcription start	Common	Common
SlTRM27/28a	TATA-box	1155	5	core promoter element around -30 of transcription start	Common	Common
SlTRM27/28a	TATA-box	1156	4	core promoter element around -30 of transcription start	Common	Common
SlTRM27/28a	TATA-box	1293	9	core promoter element around -30 of transcription start	Common	Common
SlTRM27/28a	TATA-box	1294	7	core promoter element around -30 of transcription start	Common	Common
SlTRM27/28a	TATA-box	1295	6	core promoter element around -30 of transcription start	Common	Common
SlTRM27/28a	TATA-box	1296	7	core promoter element around -30 of transcription start	Common	Common
SlTRM27/28a	TATA-box	1297	6	core promoter element around -30 of transcription start	Common	Common
SlTRM27/28a	TATA-box	1298	6	core promoter element around -30 of transcription start	Common	Common
SlTRM27/28a	TATA-box	1299	6	core promoter element around -30 of transcription start	Common	Common
SlTRM27/28a	TATA-box	1300	6	core promoter element around -30 of transcription start	Common	Common
SlTRM27/28a	TATA-box	1301	6	core promoter element around -30 of transcription start	Common	Common
SlTRM27/28a	TATA-box	1302	6	core promoter element around -30 of transcription start	Common	Common
SlTRM27/28a	TATA-box	1303	6	core promoter element around -30 of transcription start	Common	Common
SlTRM27/28a	TATA-box	1304	6	core promoter element around -30 of transcription start	Common	Common
SlTRM27/28a	TATA-box	1305	6	core promoter element around -30 of transcription start	Common	Common
SlTRM27/28a	TATA-box	1306	6	core promoter element around -30 of transcription start	Common	Common
SlTRM27/28a	TATA-box	1307	6	core promoter element around -30 of transcription start	Common	Common
SlTRM27/28a	TATA-box	1308	6	core promoter element around -30 of transcription start	Common	Common
SlTRM27/28a	TATA-box	1309	4	core promoter element around -30 of transcription start	Common	Common
SlTRM27/28a	TATA-box	1328	6	core promoter element around -30 of transcription start	Common	Common
SlTRM27/28a	TATA-box	1329	5	core promoter element around -30 of transcription start	Common	Common
SlTRM27/28a	TATA-box	1330	4	core promoter element around -30 of transcription start	Common	Common
SlTRM27/28a	TATA-box	1348	6	core promoter element around -30 of transcription start	Common	Common
SlTRM27/28a	TATA-box	1349	5	core promoter element around -30 of transcription start	Common	Common
SlTRM27/28a	TATA-box	1350	4	core promoter element around -30 of transcription start	Common	Common
SlTRM27/28a	TATA-box	1466	6	core promoter element around -30 of transcription start	Common	Common
SlTRM27/28a	TATA-box	1467	5	core promoter element around -30 of transcription start	Common	Common
SlTRM27/28a	TATA-box	1468	4	core promoter element around -30 of transcription start	Common	Common
SlTRM27/28a	TATA-box	1475	5	core promoter element around -30 of transcription start	Common	Common
SlTRM27/28a	TATA-box	1476	4	core promoter element around -30 of transcription start	Common	Common
SlTRM27/28a	TATA-box	1545	4	core promoter element around -30 of transcription start	Common	Common
SlTRM27/28a	TATA-box	1683	4	core promoter element around -30 of transcription start	Common	Common
SlTRM27/28a	TATA-box	1726	6	core promoter element around -30 of transcription start	Common	Common
SlTRM27/28a	TATA-box	1727	5	core promoter element around -30 of transcription start	Common	Common
SlTRM27/28a	TATA-box	1728	4	core promoter element around -30 of transcription start	Common	Common
SlTRM27/28a	TATA-box	1735	9	core promoter element around -30 of transcription start	Common	Common
SlTRM27/28a	TATA-box	1736	7	core promoter element around -30 of transcription start	Common	Common
SlTRM27/28a	TATA-box	1737	6	core promoter element around -30 of transcription start	Common	Common
SlTRM27/28a	TATA-box	1738	5	core promoter element around -30 of transcription start	Common	Common
SlTRM27/28a	TATA-box	1739	4	core promoter element around -30 of transcription start	Common	Common
SlTRM27/28a	TATA-box	1744	9	core promoter element around -30 of transcription start	Common	Common
SlTRM27/28a	TATA-box	1746	8	core promoter element around -30 of transcription start	Common	Common
SlTRM27/28a	TATA-box	1763	6	core promoter element around -30 of transcription start	Common	Common
SlTRM27/28a	TATA-box	1764	6	core promoter element around -30 of transcription start	Common	Common
SlTRM27/28a	TATA-box	1766	4	core promoter element around -30 of transcription start	Common	Common
SlTRM27/28a	TATA-box	1802	4	core promoter element around -30 of transcription start	Common	Common
SlTRM27/28a	TATA-box	1820	7	core promoter element around -30 of transcription start	Common	Common
SlTRM27/28a	TATA-box	1821	6	core promoter element around -30 of transcription start	Common	Common
SlTRM27/28a	TATA-box	1822	5	core promoter element around -30 of transcription start	Common	Common
SlTRM27/28a	TATA-box	1823	4	core promoter element around -30 of transcription start	Common	Common
SlTRM27/28a	TATA-box	1882	4	core promoter element around -30 of transcription start	Common	Common
SlTRM27/28a	TATA-box	1886	6	core promoter element around -30 of transcription start	Common	Common
SlTRM27/28a	TATA-box	1888	4	core promoter element around -30 of transcription start	Common	Common
SlTRM16/32b	CAAT-box	8	5	common cis-acting element in promoter and enhancer regions	Common	Common
SlTRM16/32b	CAAT-box	19	5	common cis-acting element in promoter and enhancer regions	Common	Common
SlTRM16/32b	CAAT-box	27	5	common cis-acting element in promoter and enhancer regions	Common	Common
SlTRM16/32b	CAAT-box	50	5	common cis-acting element in promoter and enhancer regions	Common	Common
SlTRM16/32b	CAAT-box	352	5	common cis-acting element in promoter and enhancer regions	Common	Common
SlTRM16/32b	CAAT-box	425	5	common cis-acting element in promoter and enhancer regions	Common	Common
SlTRM16/32b	CAAT-box	473	5	common cis-acting element in promoter and enhancer regions	Common	Common
SlTRM16/32b	CAAT-box	601	5	common cis-acting element in promoter and enhancer regions	Common	Common
SlTRM16/32b	CAAT-box	1097	5	common cis-acting element in promoter and enhancer regions	Common	Common
SlTRM16/32b	CAAT-box	1300	5	common cis-acting element in promoter and enhancer regions	Common	Common
SlTRM16/32b	CAAT-box	1330	5	common cis-acting element in promoter and enhancer regions	Common	Common
SlTRM16/32b	CAAT-box	1527	5	common cis-acting element in promoter and enhancer regions	Common	Common
SlTRM16/32b	CAAT-box	1786	5	common cis-acting element in promoter and enhancer regions	Common	Common
SlTRM16/32b	CAAT-box	1984	5	common cis-acting element in promoter and enhancer regions	Common	Common
SlTRM16/32b	G-box	910	6	cis-acting regulatory element involved in light responsiveness	Environment	Light
SlTRM16/32b	TCT-motif	824	6	part of a light responsive element	Environment	Light
SlTRM16/32b	TCT-motif	945	6	part of a light responsive element	Environment	Light
SlTRM16/32b	TCT-motif	1813	6	part of a light responsive element	Environment	Light
SlTRM16/32b	chs-CMA2a	501	8	part of a light responsive element	Environment	Light
SlTRM16/32b	MRE	987	7	MYB binding site involved in light responsiveness	TF	MYB Binding Site
SlTRM16/32b	CGTCA-motif	1195	5	cis-acting regulatory element involved in the MeJA-responsiveness	Environment	MeJA
SlTRM16/32b	TCCC-motif	1571	7	part of a light responsive element	Environment	Light
SlTRM16/32b	AT1-motif	1381	13	part of a light responsive module	Environment	Light
SlTRM16/32b	Box 4	196	6	part of a conserved DNA module involved in light responsiveness	Environment	Light
SlTRM16/32b	circadian	1741	9	cis-acting regulatory element involved in circadian control	Stage	Circadian
SlTRM16/32b	TATA-box	22	6	core promoter element around -30 of transcription start	Common	Common
SlTRM16/32b	TATA-box	23	4	core promoter element around -30 of transcription start	Common	Common
SlTRM16/32b	TATA-box	106	6	core promoter element around -30 of transcription start	Common	Common
SlTRM16/32b	TATA-box	107	5	core promoter element around -30 of transcription start	Common	Common
SlTRM16/32b	TATA-box	108	4	core promoter element around -30 of transcription start	Common	Common
SlTRM16/32b	TATA-box	112	6	core promoter element around -30 of transcription start	Common	Common
SlTRM16/32b	TATA-box	113	4	core promoter element around -30 of transcription start	Common	Common
SlTRM16/32b	TATA-box	129	6	core promoter element around -30 of transcription start	Common	Common
SlTRM16/32b	TATA-box	130	7	core promoter element around -30 of transcription start	Common	Common
SlTRM16/32b	TATA-box	131	6	core promoter element around -30 of transcription start	Common	Common
SlTRM16/32b	TATA-box	132	6	core promoter element around -30 of transcription start	Common	Common
SlTRM16/32b	TATA-box	133	4	core promoter element around -30 of transcription start	Common	Common
SlTRM16/32b	TATA-box	137	6	core promoter element around -30 of transcription start	Common	Common
SlTRM16/32b	TATA-box	138	4	core promoter element around -30 of transcription start	Common	Common
SlTRM16/32b	TATA-box	189	8	core promoter element around -30 of transcription start	Common	Common
SlTRM16/32b	TATA-box	200	6	core promoter element around -30 of transcription start	Common	Common
SlTRM16/32b	TATA-box	201	4	core promoter element around -30 of transcription start	Common	Common
SlTRM16/32b	TATA-box	252	7	core promoter element around -30 of transcription start	Common	Common
SlTRM16/32b	TATA-box	253	6	core promoter element around -30 of transcription start	Common	Common
SlTRM16/32b	TATA-box	254	5	core promoter element around -30 of transcription start	Common	Common
SlTRM16/32b	TATA-box	255	4	core promoter element around -30 of transcription start	Common	Common
SlTRM16/32b	TATA-box	310	6	core promoter element around -30 of transcription start	Common	Common
SlTRM16/32b	TATA-box	311	6	core promoter element around -30 of transcription start	Common	Common
SlTRM16/32b	TATA-box	312	6	core promoter element around -30 of transcription start	Common	Common
SlTRM16/32b	TATA-box	313	4	core promoter element around -30 of transcription start	Common	Common
SlTRM16/32b	TATA-box	320	6	core promoter element around -30 of transcription start	Common	Common
SlTRM16/32b	TATA-box	321	5	core promoter element around -30 of transcription start	Common	Common
SlTRM16/32b	TATA-box	322	4	core promoter element around -30 of transcription start	Common	Common
SlTRM16/32b	TATA-box	339	6	core promoter element around -30 of transcription start	Common	Common
SlTRM16/32b	TATA-box	340	4	core promoter element around -30 of transcription start	Common	Common
SlTRM16/32b	TATA-box	377	6	core promoter element around -30 of transcription start	Common	Common
SlTRM16/32b	TATA-box	378	5	core promoter element around -30 of transcription start	Common	Common
SlTRM16/32b	TATA-box	379	4	core promoter element around -30 of transcription start	Common	Common
SlTRM16/32b	TATA-box	479	6	core promoter element around -30 of transcription start	Common	Common
SlTRM16/32b	TATA-box	480	5	core promoter element around -30 of transcription start	Common	Common
SlTRM16/32b	TATA-box	481	4	core promoter element around -30 of transcription start	Common	Common
SlTRM16/32b	TATA-box	525	4	core promoter element around -30 of transcription start	Common	Common
SlTRM16/32b	TATA-box	537	6	core promoter element around -30 of transcription start	Common	Common
SlTRM16/32b	TATA-box	538	4	core promoter element around -30 of transcription start	Common	Common
SlTRM16/32b	TATA-box	547	5	core promoter element around -30 of transcription start	Common	Common
SlTRM16/32b	TATA-box	548	4	core promoter element around -30 of transcription start	Common	Common
SlTRM16/32b	TATA-box	553	4	core promoter element around -30 of transcription start	Common	Common
SlTRM16/32b	TATA-box	914	4	core promoter element around -30 of transcription start	Common	Common
SlTRM16/32b	TATA-box	921	6	core promoter element around -30 of transcription start	Common	Common
SlTRM16/32b	TATA-box	923	4	core promoter element around -30 of transcription start	Common	Common
SlTRM16/32b	TATA-box	948	7	core promoter element around -30 of transcription start	Common	Common
SlTRM16/32b	TATA-box	1071	6	core promoter element around -30 of transcription start	Common	Common
SlTRM16/32b	TATA-box	1072	5	core promoter element around -30 of transcription start	Common	Common
SlTRM16/32b	TATA-box	1073	4	core promoter element around -30 of transcription start	Common	Common
SlTRM16/32b	TATA-box	1171	9	core promoter element around -30 of transcription start	Common	Common
SlTRM16/32b	TATA-box	1172	7	core promoter element around -30 of transcription start	Common	Common
SlTRM16/32b	TATA-box	1173	6	core promoter element around -30 of transcription start	Common	Common
SlTRM16/32b	TATA-box	1174	7	core promoter element around -30 of transcription start	Common	Common
SlTRM16/32b	TATA-box	1175	6	core promoter element around -30 of transcription start	Common	Common
SlTRM16/32b	TATA-box	1177	4	core promoter element around -30 of transcription start	Common	Common
SlTRM16/32b	TATA-box	1188	6	core promoter element around -30 of transcription start	Common	Common
SlTRM16/32b	TATA-box	1189	5	core promoter element around -30 of transcription start	Common	Common
SlTRM16/32b	TATA-box	1190	4	core promoter element around -30 of transcription start	Common	Common
SlTRM16/32b	TATA-box	1224	6	core promoter element around -30 of transcription start	Common	Common
SlTRM16/32b	TATA-box	1225	7	core promoter element around -30 of transcription start	Common	Common
SlTRM16/32b	TATA-box	1226	6	core promoter element around -30 of transcription start	Common	Common
SlTRM16/32b	TATA-box	1227	6	core promoter element around -30 of transcription start	Common	Common
SlTRM16/32b	TATA-box	1228	4	core promoter element around -30 of transcription start	Common	Common
SlTRM16/32b	TATA-box	1280	6	core promoter element around -30 of transcription start	Common	Common
SlTRM16/32b	TATA-box	1281	4	core promoter element around -30 of transcription start	Common	Common
SlTRM16/32b	TATA-box	1294	6	core promoter element around -30 of transcription start	Common	Common
SlTRM16/32b	TATA-box	1295	6	core promoter element around -30 of transcription start	Common	Common
SlTRM16/32b	TATA-box	1296	6	core promoter element around -30 of transcription start	Common	Common
SlTRM16/32b	TATA-box	1297	4	core promoter element around -30 of transcription start	Common	Common
SlTRM16/32b	TATA-box	1392	6	core promoter element around -30 of transcription start	Common	Common
SlTRM16/32b	TATA-box	1393	5	core promoter element around -30 of transcription start	Common	Common
SlTRM16/32b	TATA-box	1394	4	core promoter element around -30 of transcription start	Common	Common
SlTRM16/32b	TATA-box	1565	5	core promoter element around -30 of transcription start	Common	Common
SlTRM16/32b	TATA-box	1566	4	core promoter element around -30 of transcription start	Common	Common
SlTRM16/32b	TATA-box	1638	6	core promoter element around -30 of transcription start	Common	Common
SlTRM16/32b	TATA-box	1640	4	core promoter element around -30 of transcription start	Common	Common
SlTRM16/32b	TATA-box	1660	6	core promoter element around -30 of transcription start	Common	Common
SlTRM16/32b	TATA-box	1662	4	core promoter element around -30 of transcription start	Common	Common
SlTRM16/32b	HD-Zip 1	51	8.5	element involved in differentiation of the palisade mesophyll cells	Tissue	Palisade mesophyll cells
SlTRM16/32b	GT1-motif	1596	6	light responsive element	Environment	Light
SlTRM16/32b	ACE	1181	9	cis-acting element involved in light responsiveness	Environment	Light
SlTRM16/32b	ARE	773	6	cis-acting regulatory element essential for the anaerobic induction	Environment	Anaerobic
SlTRM16/32b	ARE	1403	6	cis-acting regulatory element essential for the anaerobic induction	Environment	Anaerobic
SlTRM16/32b	TGACG-motif	1195	5	cis-acting regulatory element involved in the MeJA-responsiveness	Environment	MeJA
SlTRM16/32b	TC-rich repeats	696	9	cis-acting element involved in defense and stress responsiveness	Environment	Mixed stress
SlTRM16/32b	TC-rich repeats	941	9	cis-acting element involved in defense and stress responsiveness	Environment	Mixed stress
SlTRM16/32b	ABRE	910	5	cis-acting element involved in the abscisic acid responsiveness	Phytohormone	Abscisic acid
SlTRM16/32b	AT-rich element	1742	10	binding site of AT-rich DNA binding protein (ATBP-1)	Common	Common
SlTRM6	TATA-box	1	6	core promoter element around -30 of transcription start	Common	Common
SlTRM6	TATA-box	2	5	core promoter element around -30 of transcription start	Common	Common
SlTRM6	TATA-box	3	4	core promoter element around -30 of transcription start	Common	Common
SlTRM6	TATA-box	37	4	core promoter element around -30 of transcription start	Common	Common
SlTRM6	TATA-box	136	4	core promoter element around -30 of transcription start	Common	Common
SlTRM6	TATA-box	148	5	core promoter element around -30 of transcription start	Common	Common
SlTRM6	TATA-box	149	4	core promoter element around -30 of transcription start	Common	Common
SlTRM6	TATA-box	307	7	core promoter element around -30 of transcription start	Common	Common
SlTRM6	TATA-box	382	7	core promoter element around -30 of transcription start	Common	Common
SlTRM6	TATA-box	383	6	core promoter element around -30 of transcription start	Common	Common
SlTRM6	TATA-box	384	5	core promoter element around -30 of transcription start	Common	Common
SlTRM6	TATA-box	385	4	core promoter element around -30 of transcription start	Common	Common
SlTRM6	TATA-box	594	7	core promoter element around -30 of transcription start	Common	Common
SlTRM6	TATA-box	595	6	core promoter element around -30 of transcription start	Common	Common
SlTRM6	TATA-box	596	5	core promoter element around -30 of transcription start	Common	Common
SlTRM6	TATA-box	597	4	core promoter element around -30 of transcription start	Common	Common
SlTRM6	TATA-box	635	8	core promoter element around -30 of transcription start	Common	Common
SlTRM6	TATA-box	744	6	core promoter element around -30 of transcription start	Common	Common
SlTRM6	TATA-box	745	5	core promoter element around -30 of transcription start	Common	Common
SlTRM6	TATA-box	746	4	core promoter element around -30 of transcription start	Common	Common
SlTRM6	TATA-box	765	6	core promoter element around -30 of transcription start	Common	Common
SlTRM6	TATA-box	766	5	core promoter element around -30 of transcription start	Common	Common
SlTRM6	TATA-box	767	4	core promoter element around -30 of transcription start	Common	Common
SlTRM6	TATA-box	778	5	core promoter element around -30 of transcription start	Common	Common
SlTRM6	TATA-box	779	4	core promoter element around -30 of transcription start	Common	Common
SlTRM6	TATA-box	1011	6	core promoter element around -30 of transcription start	Common	Common
SlTRM6	TATA-box	1012	5	core promoter element around -30 of transcription start	Common	Common
SlTRM6	TATA-box	1013	4	core promoter element around -30 of transcription start	Common	Common
SlTRM6	TATA-box	1035	7	core promoter element around -30 of transcription start	Common	Common
SlTRM6	TATA-box	1036	6	core promoter element around -30 of transcription start	Common	Common
SlTRM6	TATA-box	1037	5	core promoter element around -30 of transcription start	Common	Common
SlTRM6	TATA-box	1038	4	core promoter element around -30 of transcription start	Common	Common
SlTRM6	TATA-box	1071	6	core promoter element around -30 of transcription start	Common	Common
SlTRM6	TATA-box	1072	6	core promoter element around -30 of transcription start	Common	Common
SlTRM6	TATA-box	1073	6	core promoter element around -30 of transcription start	Common	Common
SlTRM6	TATA-box	1075	4	core promoter element around -30 of transcription start	Common	Common
SlTRM6	TATA-box	1304	6	core promoter element around -30 of transcription start	Common	Common
SlTRM6	TATA-box	1305	7	core promoter element around -30 of transcription start	Common	Common
SlTRM6	TATA-box	1306	6	core promoter element around -30 of transcription start	Common	Common
SlTRM6	TATA-box	1307	6	core promoter element around -30 of transcription start	Common	Common
SlTRM6	TATA-box	1308	4	core promoter element around -30 of transcription start	Common	Common
SlTRM6	TATA-box	1341	6	core promoter element around -30 of transcription start	Common	Common
SlTRM6	TATA-box	1342	6	core promoter element around -30 of transcription start	Common	Common
SlTRM6	TATA-box	1343	6	core promoter element around -30 of transcription start	Common	Common
SlTRM6	TATA-box	1345	4	core promoter element around -30 of transcription start	Common	Common
SlTRM6	TATA-box	1633	6	core promoter element around -30 of transcription start	Common	Common
SlTRM6	TATA-box	1634	4	core promoter element around -30 of transcription start	Common	Common
SlTRM6	TATA-box	1660	4	core promoter element around -30 of transcription start	Common	Common
SlTRM6	TATA-box	1722	7	core promoter element around -30 of transcription start	Common	Common
SlTRM6	TATA-box	1723	6	core promoter element around -30 of transcription start	Common	Common
SlTRM6	TATA-box	1724	5	core promoter element around -30 of transcription start	Common	Common
SlTRM6	TATA-box	1725	4	core promoter element around -30 of transcription start	Common	Common
SlTRM6	TATA-box	1881	4	core promoter element around -30 of transcription start	Common	Common
SlTRM6	ACE	737	9	cis-acting element involved in light responsiveness	Environment	Light
SlTRM6	HD-Zip 3	633	9.5	protein binding site	Common	Common
SlTRM6	AT-rich element	204	10	binding site of AT-rich DNA binding protein (ATBP-1)	Common	Common
SlTRM6	ABRE	883	7	cis-acting element involved in the abscisic acid responsiveness	Phytohormone	Abscisic acid
SlTRM6	GCN4_motif	1613	7	cis-regulatory element involved in endosperm expression	Tissue	Endosperm
SlTRM6	GCN4_motif	1621	7	cis-regulatory element involved in endosperm expression	Tissue	Endosperm
SlTRM6	CAAT-box	230	5	common cis-acting element in promoter and enhancer regions	Common	Common
SlTRM6	CAAT-box	395	5	common cis-acting element in promoter and enhancer regions	Common	Common
SlTRM6	CAAT-box	409	5	common cis-acting element in promoter and enhancer regions	Common	Common
SlTRM6	CAAT-box	524	5	common cis-acting element in promoter and enhancer regions	Common	Common
SlTRM6	CAAT-box	551	5	common cis-acting element in promoter and enhancer regions	Common	Common
SlTRM6	CAAT-box	695	5	common cis-acting element in promoter and enhancer regions	Common	Common
SlTRM6	CAAT-box	1028	5	common cis-acting element in promoter and enhancer regions	Common	Common
SlTRM6	CAAT-box	1041	5	common cis-acting element in promoter and enhancer regions	Common	Common
SlTRM6	CAAT-box	1161	5	common cis-acting element in promoter and enhancer regions	Common	Common
SlTRM6	CAAT-box	1169	5	common cis-acting element in promoter and enhancer regions	Common	Common
SlTRM6	CAAT-box	1185	5	common cis-acting element in promoter and enhancer regions	Common	Common
SlTRM6	CAAT-box	1291	5	common cis-acting element in promoter and enhancer regions	Common	Common
SlTRM6	CAAT-box	1431	5	common cis-acting element in promoter and enhancer regions	Common	Common
SlTRM6	CAAT-box	1439	5	common cis-acting element in promoter and enhancer regions	Common	Common
SlTRM6	CAAT-box	1455	5	common cis-acting element in promoter and enhancer regions	Common	Common
SlTRM6	CAAT-box	1607	5	common cis-acting element in promoter and enhancer regions	Common	Common
SlTRM6	CAAT-box	1738	5	common cis-acting element in promoter and enhancer regions	Common	Common
SlTRM6	CAAT-box	1763	5	common cis-acting element in promoter and enhancer regions	Common	Common
SlTRM6	CAAT-box	1771	5	common cis-acting element in promoter and enhancer regions	Common	Common
SlTRM6	chs-CMA1a	1093	8	part of a light responsive element	Environment	Light
SlTRM6	chs-CMA1a	1363	8	part of a light responsive element	Environment	Light
SlTRM6	Box 4	27	6	part of a conserved DNA module involved in light responsiveness	Environment	Light
SlTRM6	Box 4	559	6	part of a conserved DNA module involved in light responsiveness	Environment	Light
SlTRM6	Box 4	1909	6	part of a conserved DNA module involved in light responsiveness	Environment	Light
SlTRM6	AT1-motif	1030	13	part of a light responsive module	Environment	Light
SlTRM6	circadian	326	9	cis-acting regulatory element involved in circadian control	Stage	Circadian
SlTRM6	ATC-motif	632	8	part of a conserved DNA module involved in light responsiveness	Environment	Light
SlTRM26b	CGTCA-motif	1060	5	cis-acting regulatory element involved in the MeJA-responsiveness	Environment	MeJA
SlTRM26b	Box 4	72	6	part of a conserved DNA module involved in light responsiveness	Environment	Light
SlTRM26b	Box 4	947	6	part of a conserved DNA module involved in light responsiveness	Environment	Light
SlTRM26b	Box 4	1202	6	part of a conserved DNA module involved in light responsiveness	Environment	Light
SlTRM26b	AE-box	600	8	part of a module for light response	Environment	Light
SlTRM26b	TATC-box	1331	7	cis-acting element involved in gibberellin-responsiveness	Phytohormone	gibberellin
SlTRM26b	CAAT-box	491	5	common cis-acting element in promoter and enhancer regions	Common	Common
SlTRM26b	CAAT-box	511	5	common cis-acting element in promoter and enhancer regions	Common	Common
SlTRM26b	CAAT-box	625	5	common cis-acting element in promoter and enhancer regions	Common	Common
SlTRM26b	CAAT-box	760	5	common cis-acting element in promoter and enhancer regions	Common	Common
SlTRM26b	CAAT-box	870	5	common cis-acting element in promoter and enhancer regions	Common	Common
SlTRM26b	CAAT-box	1199	5	common cis-acting element in promoter and enhancer regions	Common	Common
SlTRM26b	CAAT-box	1237	5	common cis-acting element in promoter and enhancer regions	Common	Common
SlTRM26b	CAAT-box	1358	5	common cis-acting element in promoter and enhancer regions	Common	Common
SlTRM26b	CAAT-box	1375	5	common cis-acting element in promoter and enhancer regions	Common	Common
SlTRM26b	CAAT-box	1443	5	common cis-acting element in promoter and enhancer regions	Common	Common
SlTRM26b	CAAT-box	1679	7	common cis-acting element in promoter and enhancer regions	Common	Common
SlTRM26b	CAAT-box	1690	5	common cis-acting element in promoter and enhancer regions	Common	Common
SlTRM26b	CAAT-box	1699	5	common cis-acting element in promoter and enhancer regions	Common	Common
SlTRM26b	CAAT-box	1734	5	common cis-acting element in promoter and enhancer regions	Common	Common
SlTRM26b	CAAT-box	1828	5	common cis-acting element in promoter and enhancer regions	Common	Common
SlTRM26b	CAT-box	732	6	cis-acting regulatory element related to meristem expression	Tissue	Meristem
SlTRM26b	3-AF1 binding site	243	10	light responsive element	Environment	Light
SlTRM26b	G-Box	1452	6	cis-acting regulatory element involved in light responsiveness	Environment	Light
SlTRM26b	GARE-motif	1632	7	gibberellin-responsive element	Phytohormone	Gibberellin
SlTRM26b	TCT-motif	859	6	part of a light responsive element	Environment	Light
SlTRM26b	GT1-motif	645	6	light responsive element	Environment	Light
SlTRM26b	P-box	1027	7	gibberellin-responsive element	Phytohormone	Gibberellin
SlTRM26b	TGACG-motif	1060	5	cis-acting regulatory element involved in the MeJA-responsiveness	Environment	MeJA
SlTRM26b	TCA-element	272	9	cis-acting element involved in salicylic acid responsiveness	Phytohormone	Salicylic acid
SlTRM26b	ARE	816	6	cis-acting regulatory element essential for the anaerobic induction	Environment	Anaerobic
SlTRM26b	ABRE	1453	5	cis-acting element involved in the abscisic acid responsiveness	Phytohormone	Abscisic acid
SlTRM26b	TC-rich repeats	1295	9	cis-acting element involved in defense and stress responsiveness	Environment	Mixed stress
SlTRM26b	TATA-box	295	4	core promoter element around -30 of transcription start	Common	Common
SlTRM26b	TATA-box	393	6	core promoter element around -30 of transcription start	Common	Common
SlTRM26b	TATA-box	394	7	core promoter element around -30 of transcription start	Common	Common
SlTRM26b	TATA-box	395	6	core promoter element around -30 of transcription start	Common	Common
SlTRM26b	TATA-box	397	4	core promoter element around -30 of transcription start	Common	Common
SlTRM26b	TATA-box	630	5	core promoter element around -30 of transcription start	Common	Common
SlTRM26b	TATA-box	631	4	core promoter element around -30 of transcription start	Common	Common
SlTRM26b	TATA-box	678	6	core promoter element around -30 of transcription start	Common	Common
SlTRM26b	TATA-box	679	6	core promoter element around -30 of transcription start	Common	Common
SlTRM26b	TATA-box	681	4	core promoter element around -30 of transcription start	Common	Common
SlTRM26b	TATA-box	737	6	core promoter element around -30 of transcription start	Common	Common
SlTRM26b	TATA-box	738	6	core promoter element around -30 of transcription start	Common	Common
SlTRM26b	TATA-box	739	4	core promoter element around -30 of transcription start	Common	Common
SlTRM26b	TATA-box	742	6	core promoter element around -30 of transcription start	Common	Common
SlTRM26b	TATA-box	743	5	core promoter element around -30 of transcription start	Common	Common
SlTRM26b	TATA-box	744	4	core promoter element around -30 of transcription start	Common	Common
SlTRM26b	TATA-box	763	6	core promoter element around -30 of transcription start	Common	Common
SlTRM26b	TATA-box	764	5	core promoter element around -30 of transcription start	Common	Common
SlTRM26b	TATA-box	765	4	core promoter element around -30 of transcription start	Common	Common
SlTRM26b	TATA-box	1034	6	core promoter element around -30 of transcription start	Common	Common
SlTRM26b	TATA-box	1035	6	core promoter element around -30 of transcription start	Common	Common
SlTRM26b	TATA-box	1037	4	core promoter element around -30 of transcription start	Common	Common
SlTRM26b	TATA-box	1039	8	core promoter element around -30 of transcription start	Common	Common
SlTRM26b	TATA-box	1206	6	core promoter element around -30 of transcription start	Common	Common
SlTRM26b	TATA-box	1207	5	core promoter element around -30 of transcription start	Common	Common
SlTRM26b	TATA-box	1208	4	core promoter element around -30 of transcription start	Common	Common
SlTRM26b	TATA-box	1369	4	core promoter element around -30 of transcription start	Common	Common
SlTRM26b	TATA-box	1382	4	core promoter element around -30 of transcription start	Common	Common
SlTRM26b	TATA-box	1564	5	core promoter element around -30 of transcription start	Common	Common
SlTRM26b	TATA-box	1565	4	core promoter element around -30 of transcription start	Common	Common
SlTRM26b	TATA-box	1595	9	core promoter element around -30 of transcription start	Common	Common
SlTRM26b	TATA-box	1596	7	core promoter element around -30 of transcription start	Common	Common
SlTRM26b	TATA-box	1597	6	core promoter element around -30 of transcription start	Common	Common
SlTRM26b	TATA-box	1598	7	core promoter element around -30 of transcription start	Common	Common
SlTRM26b	TATA-box	1599	6	core promoter element around -30 of transcription start	Common	Common
SlTRM26b	TATA-box	1600	6	core promoter element around -30 of transcription start	Common	Common
SlTRM26b	TATA-box	1601	4	core promoter element around -30 of transcription start	Common	Common
SlTRM26b	TATA-box	1604	6	core promoter element around -30 of transcription start	Common	Common
SlTRM26b	TATA-box	1605	7	core promoter element around -30 of transcription start	Common	Common
SlTRM26b	TATA-box	1606	6	core promoter element around -30 of transcription start	Common	Common
SlTRM26b	TATA-box	1608	4	core promoter element around -30 of transcription start	Common	Common
SlTRM26b	TATA-box	1670	6	core promoter element around -30 of transcription start	Common	Common
SlTRM26b	TATA-box	1671	4	core promoter element around -30 of transcription start	Common	Common
SlTRM26b	TATA-box	1802	6	core promoter element around -30 of transcription start	Common	Common
SlTRM26b	TATA-box	1803	4	core promoter element around -30 of transcription start	Common	Common
SlTRM26b	TATA-box	1820	6	core promoter element around -30 of transcription start	Common	Common
SlTRM26b	TATA-box	1821	4	core promoter element around -30 of transcription start	Common	Common
SlTRM26b	TATA-box	1834	4	core promoter element around -30 of transcription start	Common	Common
SlTRM26b	TATA-box	1950	4	core promoter element around -30 of transcription start	Common	Common
SlTRM26b	O2-site	572	8	cis-acting regulatory element involved in zein metabolism regulation	Phytohormone	Zein
SlTRM26b	O2-site	1469	9	cis-acting regulatory element involved in zein metabolism regulation	Phytohormone	Zein
SlTRM30/34a	LTR	1270	6	cis-acting element involved in low-temperature responsiveness	Environment	Low-temperature
SlTRM30/34a	TATA-box	103	4	core promoter element around -30 of transcription start	Common	Common
SlTRM30/34a	TATA-box	173	4	core promoter element around -30 of transcription start	Common	Common
SlTRM30/34a	TATA-box	278	6	core promoter element around -30 of transcription start	Common	Common
SlTRM30/34a	TATA-box	279	4	core promoter element around -30 of transcription start	Common	Common
SlTRM30/34a	TATA-box	658	7	core promoter element around -30 of transcription start	Common	Common
SlTRM30/34a	TATA-box	708	6	core promoter element around -30 of transcription start	Common	Common
SlTRM30/34a	TATA-box	709	5	core promoter element around -30 of transcription start	Common	Common
SlTRM30/34a	TATA-box	710	4	core promoter element around -30 of transcription start	Common	Common
SlTRM30/34a	TATA-box	949	6	core promoter element around -30 of transcription start	Common	Common
SlTRM30/34a	TATA-box	951	4	core promoter element around -30 of transcription start	Common	Common
SlTRM30/34a	TATA-box	974	4	core promoter element around -30 of transcription start	Common	Common
SlTRM30/34a	TATA-box	1111	7	core promoter element around -30 of transcription start	Common	Common
SlTRM30/34a	TATA-box	1136	4	core promoter element around -30 of transcription start	Common	Common
SlTRM30/34a	TATA-box	1170	9	core promoter element around -30 of transcription start	Common	Common
SlTRM30/34a	TATA-box	1171	7	core promoter element around -30 of transcription start	Common	Common
SlTRM30/34a	TATA-box	1172	6	core promoter element around -30 of transcription start	Common	Common
SlTRM30/34a	TATA-box	1173	5	core promoter element around -30 of transcription start	Common	Common
SlTRM30/34a	TATA-box	1174	4	core promoter element around -30 of transcription start	Common	Common
SlTRM30/34a	TATA-box	1228	6	core promoter element around -30 of transcription start	Common	Common
SlTRM30/34a	TATA-box	1229	4	core promoter element around -30 of transcription start	Common	Common
SlTRM30/34a	TATA-box	1408	6	core promoter element around -30 of transcription start	Common	Common
SlTRM30/34a	TATA-box	1409	5	core promoter element around -30 of transcription start	Common	Common
SlTRM30/34a	TATA-box	1410	4	core promoter element around -30 of transcription start	Common	Common
SlTRM30/34a	TATA-box	1412	8	core promoter element around -30 of transcription start	Common	Common
SlTRM30/34a	TATA-box	1426	4	core promoter element around -30 of transcription start	Common	Common
SlTRM30/34a	TATA-box	1443	8	core promoter element around -30 of transcription start	Common	Common
SlTRM30/34a	TATA-box	1444	7	core promoter element around -30 of transcription start	Common	Common
SlTRM30/34a	TATA-box	1445	6	core promoter element around -30 of transcription start	Common	Common
SlTRM30/34a	TATA-box	1446	5	core promoter element around -30 of transcription start	Common	Common
SlTRM30/34a	TATA-box	1447	4	core promoter element around -30 of transcription start	Common	Common
SlTRM30/34a	TATA-box	1491	8	core promoter element around -30 of transcription start	Common	Common
SlTRM30/34a	TATA-box	1540	7	core promoter element around -30 of transcription start	Common	Common
SlTRM30/34a	TATA-box	1541	6	core promoter element around -30 of transcription start	Common	Common
SlTRM30/34a	TATA-box	1542	5	core promoter element around -30 of transcription start	Common	Common
SlTRM30/34a	TATA-box	1543	4	core promoter element around -30 of transcription start	Common	Common
SlTRM30/34a	TATA-box	1590	4	core promoter element around -30 of transcription start	Common	Common
SlTRM30/34a	GA-motif	1591	8	part of a light responsive element	Environment	Light
SlTRM30/34a	GT1-motif	1259	6	light responsive element	Environment	Light
SlTRM30/34a	AT-rich sequence	296	9	element for maximal elicitor-mediated activation (2copies)	Environment	Elicitor
SlTRM30/34a	ARE	1537	6	cis-acting regulatory element essential for the anaerobic induction	Environment	Anaerobic
SlTRM30/34a	I-box	409	10	part of a light responsive element	Environment	Light
SlTRM30/34a	TGACG-motif	1359	5	cis-acting regulatory element involved in the MeJA-responsiveness	Environment	MeJA
SlTRM30/34a	TGACG-motif	1625	5	cis-acting regulatory element involved in the MeJA-responsiveness	Environment	MeJA
SlTRM30/34a	CAT-box	993	6	cis-acting regulatory element related to meristem expression	Tissue	Meristem
SlTRM30/34a	CAAT-box	83	5	common cis-acting element in promoter and enhancer regions	Common	Common
SlTRM30/34a	CAAT-box	129	5	common cis-acting element in promoter and enhancer regions	Common	Common
SlTRM30/34a	CAAT-box	162	5	common cis-acting element in promoter and enhancer regions	Common	Common
SlTRM30/34a	CAAT-box	167	5	common cis-acting element in promoter and enhancer regions	Common	Common
SlTRM30/34a	CAAT-box	409	5	common cis-acting element in promoter and enhancer regions	Common	Common
SlTRM30/34a	CAAT-box	461	5	common cis-acting element in promoter and enhancer regions	Common	Common
SlTRM30/34a	CAAT-box	501	5	common cis-acting element in promoter and enhancer regions	Common	Common
SlTRM30/34a	CAAT-box	970	5	common cis-acting element in promoter and enhancer regions	Common	Common
SlTRM30/34a	CAAT-box	1030	5	common cis-acting element in promoter and enhancer regions	Common	Common
SlTRM30/34a	CAAT-box	1049	5	common cis-acting element in promoter and enhancer regions	Common	Common
SlTRM30/34a	CAAT-box	1072	5	common cis-acting element in promoter and enhancer regions	Common	Common
SlTRM30/34a	CAAT-box	1106	5	common cis-acting element in promoter and enhancer regions	Common	Common
SlTRM30/34a	CAAT-box	1221	5	common cis-acting element in promoter and enhancer regions	Common	Common
SlTRM30/34a	CAAT-box	1237	5	common cis-acting element in promoter and enhancer regions	Common	Common
SlTRM30/34a	CAAT-box	1242	5	common cis-acting element in promoter and enhancer regions	Common	Common
SlTRM30/34a	CAAT-box	1533	5	common cis-acting element in promoter and enhancer regions	Common	Common
SlTRM30/34a	CAAT-box	1602	5	common cis-acting element in promoter and enhancer regions	Common	Common
SlTRM30/34a	CAAT-box	1957	5	common cis-acting element in promoter and enhancer regions	Common	Common
SlTRM30/34a	CAAT-box	1970	5	common cis-acting element in promoter and enhancer regions	Common	Common
SlTRM30/34a	TCT-motif	1115	6	part of a light responsive element	Environment	Light
SlTRM30/34a	CGTCA-motif	1359	5	cis-acting regulatory element involved in the MeJA-responsiveness	Environment	MeJA
SlTRM30/34a	CGTCA-motif	1625	5	cis-acting regulatory element involved in the MeJA-responsiveness	Environment	MeJA
SlTRM30/34a	Box 4	1435	6	part of a conserved DNA module involved in light responsiveness	Environment	Light
SlTRM6/7/8a	ABRE	867	5	cis-acting element involved in the abscisic acid responsiveness	Phytohormone	Abscisic acid
SlTRM6/7/8a	TC-rich repeats	583	9	cis-acting element involved in defense and stress responsiveness	Environment	Mixed stress
SlTRM6/7/8a	TCA-element	964	9	cis-acting element involved in salicylic acid responsiveness	Phytohormone	Salicylic acid
SlTRM6/7/8a	I-box	1165	9	part of a light responsive element	Environment	Light
SlTRM6/7/8a	I-box	1499	8	part of a light responsive element	Environment	Light
SlTRM6/7/8a	ARE	492	6	cis-acting regulatory element essential for the anaerobic induction	Environment	Anaerobic
SlTRM6/7/8a	ARE	1516	6	cis-acting regulatory element essential for the anaerobic induction	Environment	Anaerobic
SlTRM6/7/8a	GATA-motif	557	9	part of a light responsive element	Environment	Light
SlTRM6/7/8a	GATA-motif	560	7	part of a light responsive element	Environment	Light
SlTRM6/7/8a	GATA-motif	1720	10	part of a light responsive element	Environment	Light
SlTRM6/7/8a	GA-motif	1249	8	part of a light responsive element	Environment	Light
SlTRM6/7/8a	LAMP-element	1661	8	part of a light responsive element	Environment	Light
SlTRM6/7/8a	TATA-box	7	7	core promoter element around -30 of transcription start	Common	Common
SlTRM6/7/8a	TATA-box	54	6	core promoter element around -30 of transcription start	Common	Common
SlTRM6/7/8a	TATA-box	55	4	core promoter element around -30 of transcription start	Common	Common
SlTRM6/7/8a	TATA-box	235	7	core promoter element around -30 of transcription start	Common	Common
SlTRM6/7/8a	TATA-box	236	6	core promoter element around -30 of transcription start	Common	Common
SlTRM6/7/8a	TATA-box	237	5	core promoter element around -30 of transcription start	Common	Common
SlTRM6/7/8a	TATA-box	238	4	core promoter element around -30 of transcription start	Common	Common
SlTRM6/7/8a	TATA-box	476	7	core promoter element around -30 of transcription start	Common	Common
SlTRM6/7/8a	TATA-box	701	4	core promoter element around -30 of transcription start	Common	Common
SlTRM6/7/8a	TATA-box	1063	4	core promoter element around -30 of transcription start	Common	Common
SlTRM6/7/8a	TATA-box	1869	5	core promoter element around -30 of transcription start	Common	Common
SlTRM6/7/8a	TATA-box	1870	4	core promoter element around -30 of transcription start	Common	Common
SlTRM6/7/8a	TATA-box	1943	5	core promoter element around -30 of transcription start	Common	Common
SlTRM6/7/8a	TATA-box	1944	4	core promoter element around -30 of transcription start	Common	Common
SlTRM6/7/8a	circadian	462	9	cis-acting regulatory element involved in circadian control	Stage	Circadian
SlTRM6/7/8a	AE-box	192	8	part of a module for light response	Environment	Light
SlTRM6/7/8a	TCT-motif	1770	6	part of a light responsive element	Environment	Light
SlTRM6/7/8a	MBS	1102	6	MYB binding site involved in drought-inducibility	TF	MYB Binding Site
SlTRM6/7/8a	G-Box	866	6	cis-acting regulatory element involved in light responsiveness	Environment	Light
SlTRM6/7/8a	CAAT-box	26	5	common cis-acting element in promoter and enhancer regions	Common	Common
SlTRM6/7/8a	CAAT-box	114	5	common cis-acting element in promoter and enhancer regions	Common	Common
SlTRM6/7/8a	CAAT-box	130	5	common cis-acting element in promoter and enhancer regions	Common	Common
SlTRM6/7/8a	CAAT-box	152	5	common cis-acting element in promoter and enhancer regions	Common	Common
SlTRM6/7/8a	CAAT-box	157	5	common cis-acting element in promoter and enhancer regions	Common	Common
SlTRM6/7/8a	CAAT-box	211	5	common cis-acting element in promoter and enhancer regions	Common	Common
SlTRM6/7/8a	CAAT-box	214	5	common cis-acting element in promoter and enhancer regions	Common	Common
SlTRM6/7/8a	CAAT-box	274	5	common cis-acting element in promoter and enhancer regions	Common	Common
SlTRM6/7/8a	CAAT-box	368	5	common cis-acting element in promoter and enhancer regions	Common	Common
SlTRM6/7/8a	CAAT-box	458	5	common cis-acting element in promoter and enhancer regions	Common	Common
SlTRM6/7/8a	CAAT-box	713	5	common cis-acting element in promoter and enhancer regions	Common	Common
SlTRM6/7/8a	CAAT-box	722	5	common cis-acting element in promoter and enhancer regions	Common	Common
SlTRM6/7/8a	CAAT-box	838	5	common cis-acting element in promoter and enhancer regions	Common	Common
SlTRM6/7/8a	CAAT-box	888	5	common cis-acting element in promoter and enhancer regions	Common	Common
SlTRM6/7/8a	CAAT-box	1077	5	common cis-acting element in promoter and enhancer regions	Common	Common
SlTRM6/7/8a	CAAT-box	1301	5	common cis-acting element in promoter and enhancer regions	Common	Common
SlTRM6/7/8a	CAAT-box	1329	7	common cis-acting element in promoter and enhancer regions	Common	Common
SlTRM6/7/8a	CAAT-box	1350	5	common cis-acting element in promoter and enhancer regions	Common	Common
SlTRM6/7/8a	CAAT-box	1606	5	common cis-acting element in promoter and enhancer regions	Common	Common
SlTRM6/7/8a	CAAT-box	1630	5	common cis-acting element in promoter and enhancer regions	Common	Common
SlTRM6/7/8a	CAAT-box	1685	5	common cis-acting element in promoter and enhancer regions	Common	Common
SlTRM6/7/8a	CAAT-box	1821	5	common cis-acting element in promoter and enhancer regions	Common	Common
SlTRM17/20b	TGACG-motif	1366	5	cis-acting regulatory element involved in the MeJA-responsiveness	Environment	MeJA
SlTRM17/20b	TGACG-motif	1913	5	cis-acting regulatory element involved in the MeJA-responsiveness	Environment	MeJA
SlTRM17/20b	ARE	1147	6	cis-acting regulatory element essential for the anaerobic induction	Environment	Anaerobic
SlTRM17/20b	ABRE	207	5	cis-acting element involved in the abscisic acid responsiveness	Phytohormone	Abscisic acid
SlTRM17/20b	ABRE	480	5	cis-acting element involved in the abscisic acid responsiveness	Phytohormone	Abscisic acid
SlTRM17/20b	ABRE	502	5	cis-acting element involved in the abscisic acid responsiveness	Phytohormone	Abscisic acid
SlTRM17/20b	AT-rich element	1332	10	binding site of AT-rich DNA binding protein (ATBP-1)	Common	Common
SlTRM17/20b	TATA-box	270	5	core promoter element around -30 of transcription start	Common	Common
SlTRM17/20b	TATA-box	271	4	core promoter element around -30 of transcription start	Common	Common
SlTRM17/20b	TATA-box	393	7	core promoter element around -30 of transcription start	Common	Common
SlTRM17/20b	TATA-box	394	6	core promoter element around -30 of transcription start	Common	Common
SlTRM17/20b	TATA-box	395	5	core promoter element around -30 of transcription start	Common	Common
SlTRM17/20b	TATA-box	396	4	core promoter element around -30 of transcription start	Common	Common
SlTRM17/20b	TATA-box	413	6	core promoter element around -30 of transcription start	Common	Common
SlTRM17/20b	TATA-box	414	4	core promoter element around -30 of transcription start	Common	Common
SlTRM17/20b	TATA-box	422	7	core promoter element around -30 of transcription start	Common	Common
SlTRM17/20b	TATA-box	437	6	core promoter element around -30 of transcription start	Common	Common
SlTRM17/20b	TATA-box	438	4	core promoter element around -30 of transcription start	Common	Common
SlTRM17/20b	TATA-box	490	6	core promoter element around -30 of transcription start	Common	Common
SlTRM17/20b	TATA-box	491	4	core promoter element around -30 of transcription start	Common	Common
SlTRM17/20b	TATA-box	517	4	core promoter element around -30 of transcription start	Common	Common
SlTRM17/20b	TATA-box	534	4	core promoter element around -30 of transcription start	Common	Common
SlTRM17/20b	TATA-box	631	4	core promoter element around -30 of transcription start	Common	Common
SlTRM17/20b	TATA-box	735	5	core promoter element around -30 of transcription start	Common	Common
SlTRM17/20b	TATA-box	736	4	core promoter element around -30 of transcription start	Common	Common
SlTRM17/20b	TATA-box	742	4	core promoter element around -30 of transcription start	Common	Common
SlTRM17/20b	TATA-box	842	6	core promoter element around -30 of transcription start	Common	Common
SlTRM17/20b	TATA-box	843	5	core promoter element around -30 of transcription start	Common	Common
SlTRM17/20b	TATA-box	844	4	core promoter element around -30 of transcription start	Common	Common
SlTRM17/20b	TATA-box	1341	6	core promoter element around -30 of transcription start	Common	Common
SlTRM17/20b	TATA-box	1342	5	core promoter element around -30 of transcription start	Common	Common
SlTRM17/20b	TATA-box	1343	4	core promoter element around -30 of transcription start	Common	Common
SlTRM17/20b	TATA-box	1435	7	core promoter element around -30 of transcription start	Common	Common
SlTRM17/20b	TATA-box	1436	6	core promoter element around -30 of transcription start	Common	Common
SlTRM17/20b	TATA-box	1437	5	core promoter element around -30 of transcription start	Common	Common
SlTRM17/20b	TATA-box	1438	4	core promoter element around -30 of transcription start	Common	Common
SlTRM17/20b	TATA-box	1833	4	core promoter element around -30 of transcription start	Common	Common
SlTRM17/20b	TATA-box	1962	6	core promoter element around -30 of transcription start	Common	Common
SlTRM17/20b	TATA-box	1963	4	core promoter element around -30 of transcription start	Common	Common
SlTRM17/20b	LTR	955	6	cis-acting element involved in low-temperature responsiveness	Environment	Low-temperature
SlTRM17/20b	Box II	479	9	part of a light responsive element	Environment	Light
SlTRM17/20b	Box II	1446	9	part of a light responsive element	Environment	Light
SlTRM17/20b	Box 4	1641	6	part of a conserved DNA module involved in light responsiveness	Environment	Light
SlTRM17/20b	AE-box	218	8	part of a module for light response	Environment	Light
SlTRM17/20b	AE-box	1224	8	part of a module for light response	Environment	Light
SlTRM17/20b	Gap-box	715	9.5	part of a light responsive element	Environment	Light
SlTRM17/20b	CGTCA-motif	1366	5	cis-acting regulatory element involved in the MeJA-responsiveness	Environment	MeJA
SlTRM17/20b	CGTCA-motif	1913	5	cis-acting regulatory element involved in the MeJA-responsiveness	Environment	MeJA
SlTRM17/20b	G-box	206	6	cis-acting regulatory element involved in light responsiveness	Environment	Light
SlTRM17/20b	G-box	480	6	cis-acting regulatory element involved in light responsiveness	Environment	Light
SlTRM17/20b	G-box	694	6	cis-acting regulatory element involved in light responsiveness	Environment	Light
SlTRM17/20b	G-Box	501	6	cis-acting regulatory element involved in light responsiveness	Environment	Light
SlTRM17/20b	GARE-motif	809	7	gibberellin-responsive element	Phytohormone	Gibberellin
SlTRM17/20b	CCAAT-box	1209	6	MYBHv1 binding site	TF	MYB Binding Site
SlTRM17/20b	CAAT-box	44	5	common cis-acting element in promoter and enhancer regions	Common	Common
SlTRM17/20b	CAAT-box	614	5	common cis-acting element in promoter and enhancer regions	Common	Common
SlTRM17/20b	CAAT-box	720	5	common cis-acting element in promoter and enhancer regions	Common	Common
SlTRM17/20b	CAAT-box	826	5	common cis-acting element in promoter and enhancer regions	Common	Common
SlTRM17/20b	CAAT-box	969	5	common cis-acting element in promoter and enhancer regions	Common	Common
SlTRM17/20b	CAAT-box	1211	7	common cis-acting element in promoter and enhancer regions	Common	Common
SlTRM17/20b	CAAT-box	1291	5	common cis-acting element in promoter and enhancer regions	Common	Common
SlTRM17/20b	CAAT-box	1513	5	common cis-acting element in promoter and enhancer regions	Common	Common
SlTRM17/20b	CAAT-box	1673	5	common cis-acting element in promoter and enhancer regions	Common	Common
SlTRM17/20b	CAAT-box	1703	5	common cis-acting element in promoter and enhancer regions	Common	Common
SlTRM17/20b	CAAT-box	1714	5	common cis-acting element in promoter and enhancer regions	Common	Common
SlTRM16/32a	ACE	1632	9	cis-acting element involved in light responsiveness	Environment	Light
SlTRM16/32a	ARE	249	6	cis-acting regulatory element essential for the anaerobic induction	Environment	Anaerobic
SlTRM16/32a	TGA-element	87	6	auxin-responsive element	Phytohormone	Auxin
SlTRM16/32a	TGA-element	132	6	auxin-responsive element	Phytohormone	Auxin
SlTRM16/32a	I-box	929	9	part of a light responsive element	Environment	Light
SlTRM16/32a	TCA-element	1381	9	cis-acting element involved in salicylic acid responsiveness	Phytohormone	Salicylic acid
SlTRM16/32a	TGACG-motif	1301	5	cis-acting regulatory element involved in the MeJA-responsiveness	Environment	MeJA
SlTRM16/32a	ABRE	518	9	cis-acting element involved in the abscisic acid responsiveness	Phytohormone	Abscisic acid
SlTRM16/32a	TATA-box	14	6	core promoter element around -30 of transcription start	Common	Common
SlTRM16/32a	TATA-box	15	6	core promoter element around -30 of transcription start	Common	Common
SlTRM16/32a	TATA-box	16	4	core promoter element around -30 of transcription start	Common	Common
SlTRM16/32a	TATA-box	95	9	core promoter element around -30 of transcription start	Common	Common
SlTRM16/32a	TATA-box	98	7	core promoter element around -30 of transcription start	Common	Common
SlTRM16/32a	TATA-box	99	6	core promoter element around -30 of transcription start	Common	Common
SlTRM16/32a	TATA-box	100	5	core promoter element around -30 of transcription start	Common	Common
SlTRM16/32a	TATA-box	101	4	core promoter element around -30 of transcription start	Common	Common
SlTRM16/32a	TATA-box	142	7	core promoter element around -30 of transcription start	Common	Common
SlTRM16/32a	TATA-box	143	6	core promoter element around -30 of transcription start	Common	Common
SlTRM16/32a	TATA-box	144	7	core promoter element around -30 of transcription start	Common	Common
SlTRM16/32a	TATA-box	145	6	core promoter element around -30 of transcription start	Common	Common
SlTRM16/32a	TATA-box	146	6	core promoter element around -30 of transcription start	Common	Common
SlTRM16/32a	TATA-box	147	4	core promoter element around -30 of transcription start	Common	Common
SlTRM16/32a	TATA-box	150	6	core promoter element around -30 of transcription start	Common	Common
SlTRM16/32a	TATA-box	151	5	core promoter element around -30 of transcription start	Common	Common
SlTRM16/32a	TATA-box	152	4	core promoter element around -30 of transcription start	Common	Common
SlTRM16/32a	TATA-box	207	7	core promoter element around -30 of transcription start	Common	Common
SlTRM16/32a	TATA-box	308	6	core promoter element around -30 of transcription start	Common	Common
SlTRM16/32a	TATA-box	309	5	core promoter element around -30 of transcription start	Common	Common
SlTRM16/32a	TATA-box	310	4	core promoter element around -30 of transcription start	Common	Common
SlTRM16/32a	TATA-box	339	7	core promoter element around -30 of transcription start	Common	Common
SlTRM16/32a	TATA-box	340	6	core promoter element around -30 of transcription start	Common	Common
SlTRM16/32a	TATA-box	341	5	core promoter element around -30 of transcription start	Common	Common
SlTRM16/32a	TATA-box	342	4	core promoter element around -30 of transcription start	Common	Common
SlTRM16/32a	TATA-box	348	7	core promoter element around -30 of transcription start	Common	Common
SlTRM16/32a	TATA-box	408	7	core promoter element around -30 of transcription start	Common	Common
SlTRM16/32a	TATA-box	433	4	core promoter element around -30 of transcription start	Common	Common
SlTRM16/32a	TATA-box	691	7	core promoter element around -30 of transcription start	Common	Common
SlTRM16/32a	TATA-box	692	6	core promoter element around -30 of transcription start	Common	Common
SlTRM16/32a	TATA-box	693	7	core promoter element around -30 of transcription start	Common	Common
SlTRM16/32a	TATA-box	694	6	core promoter element around -30 of transcription start	Common	Common
SlTRM16/32a	TATA-box	695	6	core promoter element around -30 of transcription start	Common	Common
SlTRM16/32a	TATA-box	696	4	core promoter element around -30 of transcription start	Common	Common
SlTRM16/32a	TATA-box	706	9	core promoter element around -30 of transcription start	Common	Common
SlTRM16/32a	TATA-box	708	4	core promoter element around -30 of transcription start	Common	Common
SlTRM16/32a	TATA-box	745	7	core promoter element around -30 of transcription start	Common	Common
SlTRM16/32a	TATA-box	746	6	core promoter element around -30 of transcription start	Common	Common
SlTRM16/32a	TATA-box	747	5	core promoter element around -30 of transcription start	Common	Common
SlTRM16/32a	TATA-box	748	4	core promoter element around -30 of transcription start	Common	Common
SlTRM16/32a	TATA-box	884	4	core promoter element around -30 of transcription start	Common	Common
SlTRM16/32a	TATA-box	938	6	core promoter element around -30 of transcription start	Common	Common
SlTRM16/32a	TATA-box	939	5	core promoter element around -30 of transcription start	Common	Common
SlTRM16/32a	TATA-box	940	4	core promoter element around -30 of transcription start	Common	Common
SlTRM16/32a	TATA-box	1035	4	core promoter element around -30 of transcription start	Common	Common
SlTRM16/32a	TATA-box	1081	6	core promoter element around -30 of transcription start	Common	Common
SlTRM16/32a	TATA-box	1082	4	core promoter element around -30 of transcription start	Common	Common
SlTRM16/32a	TATA-box	1132	4	core promoter element around -30 of transcription start	Common	Common
SlTRM16/32a	TATA-box	1227	6	core promoter element around -30 of transcription start	Common	Common
SlTRM16/32a	TATA-box	1229	6	core promoter element around -30 of transcription start	Common	Common
SlTRM16/32a	TATA-box	1230	6	core promoter element around -30 of transcription start	Common	Common
SlTRM16/32a	TATA-box	1231	4	core promoter element around -30 of transcription start	Common	Common
SlTRM16/32a	TATA-box	1236	6	core promoter element around -30 of transcription start	Common	Common
SlTRM16/32a	TATA-box	1238	4	core promoter element around -30 of transcription start	Common	Common
SlTRM16/32a	TATA-box	1395	6	core promoter element around -30 of transcription start	Common	Common
SlTRM16/32a	TATA-box	1396	5	core promoter element around -30 of transcription start	Common	Common
SlTRM16/32a	TATA-box	1397	4	core promoter element around -30 of transcription start	Common	Common
SlTRM16/32a	TATA-box	1404	4	core promoter element around -30 of transcription start	Common	Common
SlTRM16/32a	TATA-box	1687	6	core promoter element around -30 of transcription start	Common	Common
SlTRM16/32a	TATA-box	1688	4	core promoter element around -30 of transcription start	Common	Common
SlTRM16/32a	TATA-box	1797	7	core promoter element around -30 of transcription start	Common	Common
SlTRM16/32a	TATA-box	1798	6	core promoter element around -30 of transcription start	Common	Common
SlTRM16/32a	TATA-box	1799	6	core promoter element around -30 of transcription start	Common	Common
SlTRM16/32a	TATA-box	1800	6	core promoter element around -30 of transcription start	Common	Common
SlTRM16/32a	TATA-box	1801	6	core promoter element around -30 of transcription start	Common	Common
SlTRM16/32a	TATA-box	1802	6	core promoter element around -30 of transcription start	Common	Common
SlTRM16/32a	TATA-box	1803	6	core promoter element around -30 of transcription start	Common	Common
SlTRM16/32a	TATA-box	1804	6	core promoter element around -30 of transcription start	Common	Common
SlTRM16/32a	TATA-box	1805	6	core promoter element around -30 of transcription start	Common	Common
SlTRM16/32a	TATA-box	1806	6	core promoter element around -30 of transcription start	Common	Common
SlTRM16/32a	TATA-box	1807	6	core promoter element around -30 of transcription start	Common	Common
SlTRM16/32a	TATA-box	1808	6	core promoter element around -30 of transcription start	Common	Common
SlTRM16/32a	TATA-box	1809	6	core promoter element around -30 of transcription start	Common	Common
SlTRM16/32a	TATA-box	1810	6	core promoter element around -30 of transcription start	Common	Common
SlTRM16/32a	TATA-box	1811	6	core promoter element around -30 of transcription start	Common	Common
SlTRM16/32a	TATA-box	1812	4	core promoter element around -30 of transcription start	Common	Common
SlTRM16/32a	TATA-box	1836	4	core promoter element around -30 of transcription start	Common	Common
SlTRM16/32a	GA-motif	1745	8	part of a light responsive element	Environment	Light
SlTRM16/32a	CGTCA-motif	1301	5	cis-acting regulatory element involved in the MeJA-responsiveness	Environment	MeJA
SlTRM16/32a	Box 4	219	6	part of a conserved DNA module involved in light responsiveness	Environment	Light
SlTRM16/32a	Box 4	394	6	part of a conserved DNA module involved in light responsiveness	Environment	Light
SlTRM16/32a	Box 4	442	6	part of a conserved DNA module involved in light responsiveness	Environment	Light
SlTRM16/32a	Box 4	453	6	part of a conserved DNA module involved in light responsiveness	Environment	Light
SlTRM16/32a	Box 4	1563	6	part of a conserved DNA module involved in light responsiveness	Environment	Light
SlTRM16/32a	Box 4	1827	6	part of a conserved DNA module involved in light responsiveness	Environment	Light
SlTRM16/32a	CAT-box	1773	6	cis-acting regulatory element related to meristem expression	Tissue	Meristem
SlTRM16/32a	CAAT-box	68	5	common cis-acting element in promoter and enhancer regions	Common	Common
SlTRM16/32a	CAAT-box	77	5	common cis-acting element in promoter and enhancer regions	Common	Common
SlTRM16/32a	CAAT-box	535	5	common cis-acting element in promoter and enhancer regions	Common	Common
SlTRM16/32a	CAAT-box	577	5	common cis-acting element in promoter and enhancer regions	Common	Common
SlTRM16/32a	CAAT-box	603	5	common cis-acting element in promoter and enhancer regions	Common	Common
SlTRM16/32a	CAAT-box	1078	5	common cis-acting element in promoter and enhancer regions	Common	Common
SlTRM16/32a	CAAT-box	1100	5	common cis-acting element in promoter and enhancer regions	Common	Common
SlTRM16/32a	CAAT-box	1111	5	common cis-acting element in promoter and enhancer regions	Common	Common
SlTRM16/32a	CAAT-box	1176	5	common cis-acting element in promoter and enhancer regions	Common	Common
SlTRM16/32a	CAAT-box	1342	5	common cis-acting element in promoter and enhancer regions	Common	Common
SlTRM16/32a	CAAT-box	1461	5	common cis-acting element in promoter and enhancer regions	Common	Common
SlTRM16/32a	CAAT-box	1643	5	common cis-acting element in promoter and enhancer regions	Common	Common
SlTRM16/32a	CAAT-box	1702	5	common cis-acting element in promoter and enhancer regions	Common	Common
SlTRM16/32a	CAAT-box	1781	5	common cis-acting element in promoter and enhancer regions	Common	Common
SlTRM16/32a	CAAT-box	1930	5	common cis-acting element in promoter and enhancer regions	Common	Common
SlTRM16/32a	CAAT-box	1952	5	common cis-acting element in promoter and enhancer regions	Common	Common
SlTRM16/32a	G-box	625	6	cis-acting regulatory element involved in light responsiveness	Environment	Light
SlTRM16/32a	TCT-motif	1386	6	part of a light responsive element	Environment	Light
SlTRM16/32a	MBS	867	6	MYB binding site involved in drought-inducibility	TF	MYB Binding Site
SlTRM16/32a	chs-CMA2a	1008	8	part of a light responsive element	Environment	Light
SlTRM30	G-Box	14	6	cis-acting regulatory element involved in light responsiveness	Environment	Light
SlTRM30	G-Box	1192	6	cis-acting regulatory element involved in light responsiveness	Environment	Light
SlTRM30	G-box	14	6	cis-acting regulatory element involved in light responsiveness	Environment	Light
SlTRM30	G-box	142	6	cis-acting regulatory element involved in light responsiveness	Environment	Light
SlTRM30	TCT-motif	1259	6	part of a light responsive element	Environment	Light
SlTRM30	CAAT-box	30	5	common cis-acting element in promoter and enhancer regions	Common	Common
SlTRM30	CAAT-box	128	5	common cis-acting element in promoter and enhancer regions	Common	Common
SlTRM30	CAAT-box	136	5	common cis-acting element in promoter and enhancer regions	Common	Common
SlTRM30	CAAT-box	296	5	common cis-acting element in promoter and enhancer regions	Common	Common
SlTRM30	CAAT-box	373	5	common cis-acting element in promoter and enhancer regions	Common	Common
SlTRM30	CAAT-box	426	5	common cis-acting element in promoter and enhancer regions	Common	Common
SlTRM30	CAAT-box	513	5	common cis-acting element in promoter and enhancer regions	Common	Common
SlTRM30	CAAT-box	576	5	common cis-acting element in promoter and enhancer regions	Common	Common
SlTRM30	CAAT-box	672	5	common cis-acting element in promoter and enhancer regions	Common	Common
SlTRM30	CAAT-box	808	5	common cis-acting element in promoter and enhancer regions	Common	Common
SlTRM30	CAAT-box	969	5	common cis-acting element in promoter and enhancer regions	Common	Common
SlTRM30	CAAT-box	1019	5	common cis-acting element in promoter and enhancer regions	Common	Common
SlTRM30	CAAT-box	1131	5	common cis-acting element in promoter and enhancer regions	Common	Common
SlTRM30	CAAT-box	1148	5	common cis-acting element in promoter and enhancer regions	Common	Common
SlTRM30	CAAT-box	1163	5	common cis-acting element in promoter and enhancer regions	Common	Common
SlTRM30	CAAT-box	1459	5	common cis-acting element in promoter and enhancer regions	Common	Common
SlTRM30	CAAT-box	1491	5	common cis-acting element in promoter and enhancer regions	Common	Common
SlTRM30	CAAT-box	1538	5	common cis-acting element in promoter and enhancer regions	Common	Common
SlTRM30	CAAT-box	1593	5	common cis-acting element in promoter and enhancer regions	Common	Common
SlTRM30	CAAT-box	1667	5	common cis-acting element in promoter and enhancer regions	Common	Common
SlTRM30	CAAT-box	1681	5	common cis-acting element in promoter and enhancer regions	Common	Common
SlTRM30	CAAT-box	1915	5	common cis-acting element in promoter and enhancer regions	Common	Common
SlTRM30	Unnamed__1	299	11	60K protein binding site	Common	Common
SlTRM30	AE-box	1824	8	part of a module for light response	Environment	Light
SlTRM30	Box 4	69	6	part of a conserved DNA module involved in light responsiveness	Environment	Light
SlTRM30	Box 4	210	6	part of a conserved DNA module involved in light responsiveness	Environment	Light
SlTRM30	MRE	542	7	MYB binding site involved in light responsiveness	TF	MYB Binding Site
SlTRM30	O2-site	36	10	cis-acting regulatory element involved in zein metabolism regulation	Phytohormone	Zein
SlTRM30	O2-site	118	9	cis-acting regulatory element involved in zein metabolism regulation	Phytohormone	Zein
SlTRM30	O2-site	864	8	cis-acting regulatory element involved in zein metabolism regulation	Phytohormone	Zein
SlTRM30	TATA-box	24	6	core promoter element around -30 of transcription start	Common	Common
SlTRM30	TATA-box	25	5	core promoter element around -30 of transcription start	Common	Common
SlTRM30	TATA-box	26	4	core promoter element around -30 of transcription start	Common	Common
SlTRM30	TATA-box	311	6	core promoter element around -30 of transcription start	Common	Common
SlTRM30	TATA-box	312	5	core promoter element around -30 of transcription start	Common	Common
SlTRM30	TATA-box	313	4	core promoter element around -30 of transcription start	Common	Common
SlTRM30	TATA-box	419	7	core promoter element around -30 of transcription start	Common	Common
SlTRM30	TATA-box	483	4	core promoter element around -30 of transcription start	Common	Common
SlTRM30	TATA-box	490	8	core promoter element around -30 of transcription start	Common	Common
SlTRM30	TATA-box	566	8	core promoter element around -30 of transcription start	Common	Common
SlTRM30	TATA-box	568	8	core promoter element around -30 of transcription start	Common	Common
SlTRM30	TATA-box	803	6	core promoter element around -30 of transcription start	Common	Common
SlTRM30	TATA-box	805	4	core promoter element around -30 of transcription start	Common	Common
SlTRM30	TATA-box	934	4	core promoter element around -30 of transcription start	Common	Common
SlTRM30	TATA-box	1080	6	core promoter element around -30 of transcription start	Common	Common
SlTRM30	TATA-box	1081	5	core promoter element around -30 of transcription start	Common	Common
SlTRM30	TATA-box	1082	4	core promoter element around -30 of transcription start	Common	Common
SlTRM30	TATA-box	1166	6	core promoter element around -30 of transcription start	Common	Common
SlTRM30	TATA-box	1168	4	core promoter element around -30 of transcription start	Common	Common
SlTRM30	TATA-box	1287	6	core promoter element around -30 of transcription start	Common	Common
SlTRM30	TATA-box	1288	5	core promoter element around -30 of transcription start	Common	Common
SlTRM30	TATA-box	1289	4	core promoter element around -30 of transcription start	Common	Common
SlTRM30	TATA-box	1370	7	core promoter element around -30 of transcription start	Common	Common
SlTRM30	TATA-box	1371	6	core promoter element around -30 of transcription start	Common	Common
SlTRM30	TATA-box	1372	6	core promoter element around -30 of transcription start	Common	Common
SlTRM30	TATA-box	1373	4	core promoter element around -30 of transcription start	Common	Common
SlTRM30	TATA-box	1395	8	core promoter element around -30 of transcription start	Common	Common
SlTRM30	TATA-box	1563	7	core promoter element around -30 of transcription start	Common	Common
SlTRM30	TATA-box	1603	4	core promoter element around -30 of transcription start	Common	Common
SlTRM30	LTR	1382	6	cis-acting element involved in low-temperature responsiveness	Environment	Low-temperature
SlTRM30	ACE	140	9	cis-acting element involved in light responsiveness	Environment	Light
SlTRM30	ARE	155	6	cis-acting regulatory element essential for the anaerobic induction	Environment	Anaerobic
SlTRM30	ARE	747	6	cis-acting regulatory element essential for the anaerobic induction	Environment	Anaerobic
SlTRM30	TCA-element	258	9	cis-acting element involved in salicylic acid responsiveness	Phytohormone	Salicylic acid
SlTRM30	I-box	1851	9	part of a light responsive element	Environment	Light
SlTRM30	TC-rich repeats	526	9	cis-acting element involved in defense and stress responsiveness	Environment	Mixed stress
SlTRM30	TC-rich repeats	675	10	cis-acting element involved in defense and stress responsiveness	Environment	Mixed stress
SlTRM30	ABRE	14	6	cis-acting element involved in the abscisic acid responsiveness	Phytohormone	Abscisic acid
SlTRM30	ABRE	15	5	cis-acting element involved in the abscisic acid responsiveness	Phytohormone	Abscisic acid
SlTRM30	ABRE	142	8	cis-acting element involved in the abscisic acid responsiveness	Phytohormone	Abscisic acid
SlTRM30	ABRE	143	5	cis-acting element involved in the abscisic acid responsiveness	Phytohormone	Abscisic acid
SlTRM30	ABRE	1192	5	cis-acting element involved in the abscisic acid responsiveness	Phytohormone	Abscisic acid
SlTRM30	GATA-motif	900	7	part of a light responsive element	Environment	Light
SlTRM30	GT1-motif	1901	9	light responsive element	Environment	Light
SlTRM10/11	LAMP-element	289	8	part of a light responsive element	Environment	Light
SlTRM10/11	TATA-box	40	6	core promoter element around -30 of transcription start	Common	Common
SlTRM10/11	TATA-box	41	4	core promoter element around -30 of transcription start	Common	Common
SlTRM10/11	TATA-box	113	6	core promoter element around -30 of transcription start	Common	Common
SlTRM10/11	TATA-box	114	5	core promoter element around -30 of transcription start	Common	Common
SlTRM10/11	TATA-box	115	4	core promoter element around -30 of transcription start	Common	Common
SlTRM10/11	TATA-box	150	6	core promoter element around -30 of transcription start	Common	Common
SlTRM10/11	TATA-box	151	5	core promoter element around -30 of transcription start	Common	Common
SlTRM10/11	TATA-box	152	4	core promoter element around -30 of transcription start	Common	Common
SlTRM10/11	TATA-box	219	5	core promoter element around -30 of transcription start	Common	Common
SlTRM10/11	TATA-box	220	4	core promoter element around -30 of transcription start	Common	Common
SlTRM10/11	TATA-box	243	7	core promoter element around -30 of transcription start	Common	Common
SlTRM10/11	TATA-box	244	6	core promoter element around -30 of transcription start	Common	Common
SlTRM10/11	TATA-box	245	5	core promoter element around -30 of transcription start	Common	Common
SlTRM10/11	TATA-box	246	4	core promoter element around -30 of transcription start	Common	Common
SlTRM10/11	TATA-box	280	4	core promoter element around -30 of transcription start	Common	Common
SlTRM10/11	TATA-box	395	8	core promoter element around -30 of transcription start	Common	Common
SlTRM10/11	TATA-box	396	7	core promoter element around -30 of transcription start	Common	Common
SlTRM10/11	TATA-box	397	6	core promoter element around -30 of transcription start	Common	Common
SlTRM10/11	TATA-box	398	5	core promoter element around -30 of transcription start	Common	Common
SlTRM10/11	TATA-box	399	4	core promoter element around -30 of transcription start	Common	Common
SlTRM10/11	TATA-box	409	6	core promoter element around -30 of transcription start	Common	Common
SlTRM10/11	TATA-box	410	5	core promoter element around -30 of transcription start	Common	Common
SlTRM10/11	TATA-box	411	4	core promoter element around -30 of transcription start	Common	Common
SlTRM10/11	TATA-box	605	6	core promoter element around -30 of transcription start	Common	Common
SlTRM10/11	TATA-box	606	5	core promoter element around -30 of transcription start	Common	Common
SlTRM10/11	TATA-box	607	4	core promoter element around -30 of transcription start	Common	Common
SlTRM10/11	TATA-box	640	4	core promoter element around -30 of transcription start	Common	Common
SlTRM10/11	TATA-box	661	4	core promoter element around -30 of transcription start	Common	Common
SlTRM10/11	TATA-box	698	4	core promoter element around -30 of transcription start	Common	Common
SlTRM10/11	TATA-box	778	7	core promoter element around -30 of transcription start	Common	Common
SlTRM10/11	TATA-box	779	6	core promoter element around -30 of transcription start	Common	Common
SlTRM10/11	TATA-box	780	6	core promoter element around -30 of transcription start	Common	Common
SlTRM10/11	TATA-box	781	6	core promoter element around -30 of transcription start	Common	Common
SlTRM10/11	TATA-box	783	4	core promoter element around -30 of transcription start	Common	Common
SlTRM10/11	TATA-box	865	6	core promoter element around -30 of transcription start	Common	Common
SlTRM10/11	TATA-box	866	5	core promoter element around -30 of transcription start	Common	Common
SlTRM10/11	TATA-box	867	4	core promoter element around -30 of transcription start	Common	Common
SlTRM10/11	TATA-box	893	8	core promoter element around -30 of transcription start	Common	Common
SlTRM10/11	TATA-box	963	4	core promoter element around -30 of transcription start	Common	Common
SlTRM10/11	TATA-box	1058	4	core promoter element around -30 of transcription start	Common	Common
SlTRM10/11	TATA-box	1077	4	core promoter element around -30 of transcription start	Common	Common
SlTRM10/11	TATA-box	1115	6	core promoter element around -30 of transcription start	Common	Common
SlTRM10/11	TATA-box	1116	5	core promoter element around -30 of transcription start	Common	Common
SlTRM10/11	TATA-box	1117	4	core promoter element around -30 of transcription start	Common	Common
SlTRM10/11	TATA-box	1134	4	core promoter element around -30 of transcription start	Common	Common
SlTRM10/11	TATA-box	1387	6	core promoter element around -30 of transcription start	Common	Common
SlTRM10/11	TATA-box	1388	6	core promoter element around -30 of transcription start	Common	Common
SlTRM10/11	TATA-box	1390	4	core promoter element around -30 of transcription start	Common	Common
SlTRM10/11	GA-motif	1129	8	part of a light responsive element	Environment	Light
SlTRM10/11	GA-motif	1323	8	part of a light responsive element	Environment	Light
SlTRM10/11	GT1-motif	210	9	light responsive element	Environment	Light
SlTRM10/11	GT1-motif	1069	7	light responsive element	Environment	Light
SlTRM10/11	GT1-motif	1070	6	light responsive element	Environment	Light
SlTRM10/11	ACE	939	9	cis-acting element involved in light responsiveness	Environment	Light
SlTRM10/11	CAAT-box	88	5	common cis-acting element in promoter and enhancer regions	Common	Common
SlTRM10/11	CAAT-box	195	5	common cis-acting element in promoter and enhancer regions	Common	Common
SlTRM10/11	CAAT-box	224	5	common cis-acting element in promoter and enhancer regions	Common	Common
SlTRM10/11	CAAT-box	381	5	common cis-acting element in promoter and enhancer regions	Common	Common
SlTRM10/11	CAAT-box	541	5	common cis-acting element in promoter and enhancer regions	Common	Common
SlTRM10/11	CAAT-box	544	5	common cis-acting element in promoter and enhancer regions	Common	Common
SlTRM10/11	CAAT-box	596	5	common cis-acting element in promoter and enhancer regions	Common	Common
SlTRM10/11	CAAT-box	712	5	common cis-acting element in promoter and enhancer regions	Common	Common
SlTRM10/11	CAAT-box	763	5	common cis-acting element in promoter and enhancer regions	Common	Common
SlTRM10/11	CAAT-box	841	5	common cis-acting element in promoter and enhancer regions	Common	Common
SlTRM10/11	CAAT-box	857	5	common cis-acting element in promoter and enhancer regions	Common	Common
SlTRM10/11	CAAT-box	1023	5	common cis-acting element in promoter and enhancer regions	Common	Common
SlTRM10/11	CAAT-box	1040	5	common cis-acting element in promoter and enhancer regions	Common	Common
SlTRM10/11	CAAT-box	1298	5	common cis-acting element in promoter and enhancer regions	Common	Common
SlTRM10/11	CAAT-box	1447	5	common cis-acting element in promoter and enhancer regions	Common	Common
SlTRM10/11	CAAT-box	1453	5	common cis-acting element in promoter and enhancer regions	Common	Common
SlTRM10/11	CAAT-box	1556	5	common cis-acting element in promoter and enhancer regions	Common	Common
SlTRM10/11	CAAT-box	1565	5	common cis-acting element in promoter and enhancer regions	Common	Common
SlTRM10/11	CAAT-box	1730	5	common cis-acting element in promoter and enhancer regions	Common	Common
SlTRM10/11	CAAT-box	1772	5	common cis-acting element in promoter and enhancer regions	Common	Common
SlTRM10/11	CAAT-box	1816	5	common cis-acting element in promoter and enhancer regions	Common	Common
SlTRM10/11	CAAT-box	1969	5	common cis-acting element in promoter and enhancer regions	Common	Common
SlTRM10/11	TCT-motif	459	6	part of a light responsive element	Environment	Light
SlTRM10/11	AE-box	1293	8	part of a module for light response	Environment	Light
SlTRM10/11	Box 4	32	6	part of a conserved DNA module involved in light responsiveness	Environment	Light
SlTRM10/11	Box 4	36	6	part of a conserved DNA module involved in light responsiveness	Environment	Light
SlTRM10/11	Box 4	844	6	part of a conserved DNA module involved in light responsiveness	Environment	Light
SlTRM10/11	Box 4	1609	6	part of a conserved DNA module involved in light responsiveness	Environment	Light
SlTRM13/14/15/33b	CAT-box	1166	6	cis-acting regulatory element related to meristem expression	Tissue	Meristem
SlTRM13/14/15/33b	CAAT-box	62	5	common cis-acting element in promoter and enhancer regions	Common	Common
SlTRM13/14/15/33b	CAAT-box	221	5	common cis-acting element in promoter and enhancer regions	Common	Common
SlTRM13/14/15/33b	CAAT-box	476	5	common cis-acting element in promoter and enhancer regions	Common	Common
SlTRM13/14/15/33b	CAAT-box	742	5	common cis-acting element in promoter and enhancer regions	Common	Common
SlTRM13/14/15/33b	CAAT-box	881	5	common cis-acting element in promoter and enhancer regions	Common	Common
SlTRM13/14/15/33b	CAAT-box	985	5	common cis-acting element in promoter and enhancer regions	Common	Common
SlTRM13/14/15/33b	CAAT-box	1040	5	common cis-acting element in promoter and enhancer regions	Common	Common
SlTRM13/14/15/33b	CAAT-box	1217	5	common cis-acting element in promoter and enhancer regions	Common	Common
SlTRM13/14/15/33b	CAAT-box	1724	5	common cis-acting element in promoter and enhancer regions	Common	Common
SlTRM13/14/15/33b	CAAT-box	1994	5	common cis-acting element in promoter and enhancer regions	Common	Common
SlTRM13/14/15/33b	G-Box	1096	6	cis-acting regulatory element involved in light responsiveness	Environment	Light
SlTRM13/14/15/33b	Gap-box	1989	9	part of a light responsive element	Environment	Light
SlTRM13/14/15/33b	ATC-motif	165	8	part of a conserved DNA module involved in light responsiveness	Environment	Light
SlTRM13/14/15/33b	Box 4	2	6	part of a conserved DNA module involved in light responsiveness	Environment	Light
SlTRM13/14/15/33b	Box 4	87	6	part of a conserved DNA module involved in light responsiveness	Environment	Light
SlTRM13/14/15/33b	Box 4	721	6	part of a conserved DNA module involved in light responsiveness	Environment	Light
SlTRM13/14/15/33b	Box 4	836	6	part of a conserved DNA module involved in light responsiveness	Environment	Light
SlTRM13/14/15/33b	Box 4	1065	6	part of a conserved DNA module involved in light responsiveness	Environment	Light
SlTRM13/14/15/33b	Unnamed__1	1576	11	60K protein binding site	Common	Common
SlTRM13/14/15/33b	TATA-box	112	6	core promoter element around -30 of transcription start	Common	Common
SlTRM13/14/15/33b	TATA-box	113	5	core promoter element around -30 of transcription start	Common	Common
SlTRM13/14/15/33b	TATA-box	114	4	core promoter element around -30 of transcription start	Common	Common
SlTRM13/14/15/33b	TATA-box	134	5	core promoter element around -30 of transcription start	Common	Common
SlTRM13/14/15/33b	TATA-box	135	4	core promoter element around -30 of transcription start	Common	Common
SlTRM13/14/15/33b	TATA-box	216	6	core promoter element around -30 of transcription start	Common	Common
SlTRM13/14/15/33b	TATA-box	218	4	core promoter element around -30 of transcription start	Common	Common
SlTRM13/14/15/33b	TATA-box	286	6	core promoter element around -30 of transcription start	Common	Common
SlTRM13/14/15/33b	TATA-box	287	5	core promoter element around -30 of transcription start	Common	Common
SlTRM13/14/15/33b	TATA-box	288	4	core promoter element around -30 of transcription start	Common	Common
SlTRM13/14/15/33b	TATA-box	331	4	core promoter element around -30 of transcription start	Common	Common
SlTRM13/14/15/33b	TATA-box	363	8	core promoter element around -30 of transcription start	Common	Common
SlTRM13/14/15/33b	TATA-box	364	7	core promoter element around -30 of transcription start	Common	Common
SlTRM13/14/15/33b	TATA-box	365	6	core promoter element around -30 of transcription start	Common	Common
SlTRM13/14/15/33b	TATA-box	366	5	core promoter element around -30 of transcription start	Common	Common
SlTRM13/14/15/33b	TATA-box	367	4	core promoter element around -30 of transcription start	Common	Common
SlTRM13/14/15/33b	TATA-box	449	7	core promoter element around -30 of transcription start	Common	Common
SlTRM13/14/15/33b	TATA-box	450	6	core promoter element around -30 of transcription start	Common	Common
SlTRM13/14/15/33b	TATA-box	451	5	core promoter element around -30 of transcription start	Common	Common
SlTRM13/14/15/33b	TATA-box	452	4	core promoter element around -30 of transcription start	Common	Common
SlTRM13/14/15/33b	TATA-box	496	7	core promoter element around -30 of transcription start	Common	Common
SlTRM13/14/15/33b	TATA-box	497	6	core promoter element around -30 of transcription start	Common	Common
SlTRM13/14/15/33b	TATA-box	498	5	core promoter element around -30 of transcription start	Common	Common
SlTRM13/14/15/33b	TATA-box	499	4	core promoter element around -30 of transcription start	Common	Common
SlTRM13/14/15/33b	TATA-box	546	6	core promoter element around -30 of transcription start	Common	Common
SlTRM13/14/15/33b	TATA-box	547	6	core promoter element around -30 of transcription start	Common	Common
SlTRM13/14/15/33b	TATA-box	548	4	core promoter element around -30 of transcription start	Common	Common
SlTRM13/14/15/33b	TATA-box	565	7	core promoter element around -30 of transcription start	Common	Common
SlTRM13/14/15/33b	TATA-box	566	6	core promoter element around -30 of transcription start	Common	Common
SlTRM13/14/15/33b	TATA-box	567	5	core promoter element around -30 of transcription start	Common	Common
SlTRM13/14/15/33b	TATA-box	568	4	core promoter element around -30 of transcription start	Common	Common
SlTRM13/14/15/33b	TATA-box	604	4	core promoter element around -30 of transcription start	Common	Common
SlTRM13/14/15/33b	TATA-box	606	7	core promoter element around -30 of transcription start	Common	Common
SlTRM13/14/15/33b	TATA-box	613	6	core promoter element around -30 of transcription start	Common	Common
SlTRM13/14/15/33b	TATA-box	614	7	core promoter element around -30 of transcription start	Common	Common
SlTRM13/14/15/33b	TATA-box	615	6	core promoter element around -30 of transcription start	Common	Common
SlTRM13/14/15/33b	TATA-box	616	6	core promoter element around -30 of transcription start	Common	Common
SlTRM13/14/15/33b	TATA-box	617	4	core promoter element around -30 of transcription start	Common	Common
SlTRM13/14/15/33b	TATA-box	629	4	core promoter element around -30 of transcription start	Common	Common
SlTRM13/14/15/33b	TATA-box	651	12	core promoter element around -30 of transcription start	Common	Common
SlTRM13/14/15/33b	TATA-box	653	6	core promoter element around -30 of transcription start	Common	Common
SlTRM13/14/15/33b	TATA-box	654	6	core promoter element around -30 of transcription start	Common	Common
SlTRM13/14/15/33b	TATA-box	655	6	core promoter element around -30 of transcription start	Common	Common
SlTRM13/14/15/33b	TATA-box	656	6	core promoter element around -30 of transcription start	Common	Common
SlTRM13/14/15/33b	TATA-box	657	6	core promoter element around -30 of transcription start	Common	Common
SlTRM13/14/15/33b	TATA-box	658	6	core promoter element around -30 of transcription start	Common	Common
SlTRM13/14/15/33b	TATA-box	659	6	core promoter element around -30 of transcription start	Common	Common
SlTRM13/14/15/33b	TATA-box	660	4	core promoter element around -30 of transcription start	Common	Common
SlTRM13/14/15/33b	TATA-box	684	8	core promoter element around -30 of transcription start	Common	Common
SlTRM13/14/15/33b	TATA-box	687	5	core promoter element around -30 of transcription start	Common	Common
SlTRM13/14/15/33b	TATA-box	688	4	core promoter element around -30 of transcription start	Common	Common
SlTRM13/14/15/33b	TATA-box	786	4	core promoter element around -30 of transcription start	Common	Common
SlTRM13/14/15/33b	TATA-box	827	6	core promoter element around -30 of transcription start	Common	Common
SlTRM13/14/15/33b	TATA-box	828	4	core promoter element around -30 of transcription start	Common	Common
SlTRM13/14/15/33b	TATA-box	1022	8	core promoter element around -30 of transcription start	Common	Common
SlTRM13/14/15/33b	TATA-box	1317	8	core promoter element around -30 of transcription start	Common	Common
SlTRM13/14/15/33b	TATA-box	1318	7	core promoter element around -30 of transcription start	Common	Common
SlTRM13/14/15/33b	TATA-box	1319	9	core promoter element around -30 of transcription start	Common	Common
SlTRM13/14/15/33b	TATA-box	1320	5	core promoter element around -30 of transcription start	Common	Common
SlTRM13/14/15/33b	TATA-box	1321	4	core promoter element around -30 of transcription start	Common	Common
SlTRM13/14/15/33b	TATA-box	1437	6	core promoter element around -30 of transcription start	Common	Common
SlTRM13/14/15/33b	TATA-box	1438	5	core promoter element around -30 of transcription start	Common	Common
SlTRM13/14/15/33b	TATA-box	1439	4	core promoter element around -30 of transcription start	Common	Common
SlTRM13/14/15/33b	TATA-box	1485	7	core promoter element around -30 of transcription start	Common	Common
SlTRM13/14/15/33b	TATA-box	1659	5	core promoter element around -30 of transcription start	Common	Common
SlTRM13/14/15/33b	TATA-box	1660	4	core promoter element around -30 of transcription start	Common	Common
SlTRM13/14/15/33b	TATA-box	1901	6	core promoter element around -30 of transcription start	Common	Common
SlTRM13/14/15/33b	TATA-box	1903	4	core promoter element around -30 of transcription start	Common	Common
SlTRM13/14/15/33b	RY-element	378	8	cis-acting regulatory element involved in seed-specific regulation	Tissue	Seed
SlTRM13/14/15/33b	GCN4_motif	1152	7	cis-regulatory element involved in endosperm expression	Tissue	Endosperm
SlTRM13/14/15/33b	ATCT-motif	160	9	part of a conserved DNA module involved in light responsiveness	Environment	Light
SlTRM13/14/15/33b	GT1-motif	1372	6	light responsive element	Environment	Light
SlTRM13/14/15/33b	ARE	1456	6	cis-acting regulatory element essential for the anaerobic induction	Environment	Anaerobic
SlTRM13/14/15/33b	ARE	1797	6	cis-acting regulatory element essential for the anaerobic induction	Environment	Anaerobic
SlTRM13/14/15/33b	ARE	1945	6	cis-acting regulatory element essential for the anaerobic induction	Environment	Anaerobic
SlTRM13/14/15/33b	I-box	433	8	part of a light responsive element	Environment	Light
SlTRM13/14/15/33b	ABRE	1096	5	cis-acting element involved in the abscisic acid responsiveness	Phytohormone	Abscisic acid
SlTRM26a	AT-rich element	1758	10	binding site of AT-rich DNA binding protein (ATBP-1)	Common	Common
SlTRM26a	ABRE	624	5	cis-acting element involved in the abscisic acid responsiveness	Phytohormone	Abscisic acid
SlTRM26a	ARE	1182	6	cis-acting regulatory element essential for the anaerobic induction	Environment	Anaerobic
SlTRM26a	ARE	1392	6	cis-acting regulatory element essential for the anaerobic induction	Environment	Anaerobic
SlTRM26a	ARE	1600	6	cis-acting regulatory element essential for the anaerobic induction	Environment	Anaerobic
SlTRM26a	TGACG-motif	1028	5	cis-acting regulatory element involved in the MeJA-responsiveness	Environment	MeJA
SlTRM26a	TGACG-motif	1908	5	cis-acting regulatory element involved in the MeJA-responsiveness	Environment	MeJA
SlTRM26a	TATA-box	12	5	core promoter element around -30 of transcription start	Common	Common
SlTRM26a	TATA-box	13	4	core promoter element around -30 of transcription start	Common	Common
SlTRM26a	TATA-box	26	8	core promoter element around -30 of transcription start	Common	Common
SlTRM26a	TATA-box	27	7	core promoter element around -30 of transcription start	Common	Common
SlTRM26a	TATA-box	28	6	core promoter element around -30 of transcription start	Common	Common
SlTRM26a	TATA-box	29	5	core promoter element around -30 of transcription start	Common	Common
SlTRM26a	TATA-box	30	4	core promoter element around -30 of transcription start	Common	Common
SlTRM26a	TATA-box	49	5	core promoter element around -30 of transcription start	Common	Common
SlTRM26a	TATA-box	50	4	core promoter element around -30 of transcription start	Common	Common
SlTRM26a	TATA-box	127	4	core promoter element around -30 of transcription start	Common	Common
SlTRM26a	TATA-box	207	6	core promoter element around -30 of transcription start	Common	Common
SlTRM26a	TATA-box	208	5	core promoter element around -30 of transcription start	Common	Common
SlTRM26a	TATA-box	209	4	core promoter element around -30 of transcription start	Common	Common
SlTRM26a	TATA-box	265	6	core promoter element around -30 of transcription start	Common	Common
SlTRM26a	TATA-box	266	7	core promoter element around -30 of transcription start	Common	Common
SlTRM26a	TATA-box	267	6	core promoter element around -30 of transcription start	Common	Common
SlTRM26a	TATA-box	268	6	core promoter element around -30 of transcription start	Common	Common
SlTRM26a	TATA-box	269	4	core promoter element around -30 of transcription start	Common	Common
SlTRM26a	TATA-box	294	4	core promoter element around -30 of transcription start	Common	Common
SlTRM26a	TATA-box	335	6	core promoter element around -30 of transcription start	Common	Common
SlTRM26a	TATA-box	336	4	core promoter element around -30 of transcription start	Common	Common
SlTRM26a	TATA-box	394	4	core promoter element around -30 of transcription start	Common	Common
SlTRM26a	TATA-box	403	9	core promoter element around -30 of transcription start	Common	Common
SlTRM26a	TATA-box	404	7	core promoter element around -30 of transcription start	Common	Common
SlTRM26a	TATA-box	405	6	core promoter element around -30 of transcription start	Common	Common
SlTRM26a	TATA-box	406	5	core promoter element around -30 of transcription start	Common	Common
SlTRM26a	TATA-box	407	4	core promoter element around -30 of transcription start	Common	Common
SlTRM26a	TATA-box	432	4	core promoter element around -30 of transcription start	Common	Common
SlTRM26a	TATA-box	525	6	core promoter element around -30 of transcription start	Common	Common
SlTRM26a	TATA-box	526	5	core promoter element around -30 of transcription start	Common	Common
SlTRM26a	TATA-box	527	4	core promoter element around -30 of transcription start	Common	Common
SlTRM26a	TATA-box	533	6	core promoter element around -30 of transcription start	Common	Common
SlTRM26a	TATA-box	534	4	core promoter element around -30 of transcription start	Common	Common
SlTRM26a	TATA-box	569	6	core promoter element around -30 of transcription start	Common	Common
SlTRM26a	TATA-box	570	7	core promoter element around -30 of transcription start	Common	Common
SlTRM26a	TATA-box	571	6	core promoter element around -30 of transcription start	Common	Common
SlTRM26a	TATA-box	572	6	core promoter element around -30 of transcription start	Common	Common
SlTRM26a	TATA-box	573	4	core promoter element around -30 of transcription start	Common	Common
SlTRM26a	TATA-box	689	7	core promoter element around -30 of transcription start	Common	Common
SlTRM26a	TATA-box	690	6	core promoter element around -30 of transcription start	Common	Common
SlTRM26a	TATA-box	691	7	core promoter element around -30 of transcription start	Common	Common
SlTRM26a	TATA-box	692	6	core promoter element around -30 of transcription start	Common	Common
SlTRM26a	TATA-box	693	6	core promoter element around -30 of transcription start	Common	Common
SlTRM26a	TATA-box	694	4	core promoter element around -30 of transcription start	Common	Common
SlTRM26a	TATA-box	795	6	core promoter element around -30 of transcription start	Common	Common
SlTRM26a	TATA-box	796	5	core promoter element around -30 of transcription start	Common	Common
SlTRM26a	TATA-box	797	4	core promoter element around -30 of transcription start	Common	Common
SlTRM26a	TATA-box	803	6	core promoter element around -30 of transcription start	Common	Common
SlTRM26a	TATA-box	804	4	core promoter element around -30 of transcription start	Common	Common
SlTRM26a	TATA-box	1310	9	core promoter element around -30 of transcription start	Common	Common
SlTRM26a	TATA-box	1313	7	core promoter element around -30 of transcription start	Common	Common
SlTRM26a	TATA-box	1314	6	core promoter element around -30 of transcription start	Common	Common
SlTRM26a	TATA-box	1315	5	core promoter element around -30 of transcription start	Common	Common
SlTRM26a	TATA-box	1316	4	core promoter element around -30 of transcription start	Common	Common
SlTRM26a	TATA-box	1367	7	core promoter element around -30 of transcription start	Common	Common
SlTRM26a	TATA-box	1395	6	core promoter element around -30 of transcription start	Common	Common
SlTRM26a	TATA-box	1396	5	core promoter element around -30 of transcription start	Common	Common
SlTRM26a	TATA-box	1397	4	core promoter element around -30 of transcription start	Common	Common
SlTRM26a	TATA-box	1578	6	core promoter element around -30 of transcription start	Common	Common
SlTRM26a	TATA-box	1579	4	core promoter element around -30 of transcription start	Common	Common
SlTRM26a	TATA-box	1651	4	core promoter element around -30 of transcription start	Common	Common
SlTRM26a	TATA-box	1760	9	core promoter element around -30 of transcription start	Common	Common
SlTRM26a	TATA-box	1761	7	core promoter element around -30 of transcription start	Common	Common
SlTRM26a	TATA-box	1762	6	core promoter element around -30 of transcription start	Common	Common
SlTRM26a	TATA-box	1763	5	core promoter element around -30 of transcription start	Common	Common
SlTRM26a	TATA-box	1764	4	core promoter element around -30 of transcription start	Common	Common
SlTRM26a	TATA-box	1850	5	core promoter element around -30 of transcription start	Common	Common
SlTRM26a	TATA-box	1851	4	core promoter element around -30 of transcription start	Common	Common
SlTRM26a	TATA-box	1870	4	core promoter element around -30 of transcription start	Common	Common
SlTRM26a	Box 4	949	6	part of a conserved DNA module involved in light responsiveness	Environment	Light
SlTRM26a	CGTCA-motif	1028	5	cis-acting regulatory element involved in the MeJA-responsiveness	Environment	MeJA
SlTRM26a	CGTCA-motif	1908	5	cis-acting regulatory element involved in the MeJA-responsiveness	Environment	MeJA
SlTRM26a	MBS	911	6	MYB binding site involved in drought-inducibility	TF	MYB Binding Site
SlTRM26a	TCT-motif	43	6	part of a light responsive element	Environment	Light
SlTRM26a	TCT-motif	1041	6	part of a light responsive element	Environment	Light
SlTRM26a	TCT-motif	1563	6	part of a light responsive element	Environment	Light
SlTRM26a	GARE-motif	1842	7	gibberellin-responsive element	Phytohormone	Gibberellin
SlTRM26a	G-box	623	6	cis-acting regulatory element involved in light responsiveness	Environment	Light
SlTRM26a	CAAT-box	109	5	common cis-acting element in promoter and enhancer regions	Common	Common
SlTRM26a	CAAT-box	167	5	common cis-acting element in promoter and enhancer regions	Common	Common
SlTRM26a	CAAT-box	280	5	common cis-acting element in promoter and enhancer regions	Common	Common
SlTRM26a	CAAT-box	286	5	common cis-acting element in promoter and enhancer regions	Common	Common
SlTRM26a	CAAT-box	289	5	common cis-acting element in promoter and enhancer regions	Common	Common
SlTRM26a	CAAT-box	348	5	common cis-acting element in promoter and enhancer regions	Common	Common
SlTRM26a	CAAT-box	449	5	common cis-acting element in promoter and enhancer regions	Common	Common
SlTRM26a	CAAT-box	458	5	common cis-acting element in promoter and enhancer regions	Common	Common
SlTRM26a	CAAT-box	585	5	common cis-acting element in promoter and enhancer regions	Common	Common
SlTRM26a	CAAT-box	700	5	common cis-acting element in promoter and enhancer regions	Common	Common
SlTRM26a	CAAT-box	710	5	common cis-acting element in promoter and enhancer regions	Common	Common
SlTRM26a	CAAT-box	1256	5	common cis-acting element in promoter and enhancer regions	Common	Common
SlTRM26a	CAAT-box	1347	5	common cis-acting element in promoter and enhancer regions	Common	Common
SlTRM26a	CAAT-box	1622	5	common cis-acting element in promoter and enhancer regions	Common	Common
SlTRM26a	CAAT-box	1667	5	common cis-acting element in promoter and enhancer regions	Common	Common
SlTRM26a	CAAT-box	1729	5	common cis-acting element in promoter and enhancer regions	Common	Common
SlTRM26a	CAAT-box	1776	5	common cis-acting element in promoter and enhancer regions	Common	Common
SlTRM27/28b	Box 4	1240	6	part of a conserved DNA module involved in light responsiveness	Environment	Light
SlTRM27/28b	Box 4	1637	6	part of a conserved DNA module involved in light responsiveness	Environment	Light
SlTRM27/28b	ACA-motif	1720	12	part of gapA in (gapA-CMA1) involved with light responsiveness	Environment	Light
SlTRM27/28b	MRE	1319	7	MYB binding site involved in light responsiveness	TF	MYB Binding Site
SlTRM27/28b	MRE	1903	7	MYB binding site involved in light responsiveness	TF	MYB Binding Site
SlTRM27/28b	TCT-motif	748	6	part of a light responsive element	Environment	Light
SlTRM27/28b	TCT-motif	1708	6	part of a light responsive element	Environment	Light
SlTRM27/28b	TCT-motif	1885	6	part of a light responsive element	Environment	Light
SlTRM27/28b	MBS	586	6	MYB binding site involved in drought-inducibility	TF	MYB Binding Site
SlTRM27/28b	chs-CMA1a	350	8	part of a light responsive element	Environment	Light
SlTRM27/28b	CAAT-box	385	5	common cis-acting element in promoter and enhancer regions	Common	Common
SlTRM27/28b	CAAT-box	628	5	common cis-acting element in promoter and enhancer regions	Common	Common
SlTRM27/28b	CAAT-box	735	5	common cis-acting element in promoter and enhancer regions	Common	Common
SlTRM27/28b	CAAT-box	835	5	common cis-acting element in promoter and enhancer regions	Common	Common
SlTRM27/28b	CAAT-box	872	5	common cis-acting element in promoter and enhancer regions	Common	Common
SlTRM27/28b	CAAT-box	923	5	common cis-acting element in promoter and enhancer regions	Common	Common
SlTRM27/28b	CAAT-box	1504	5	common cis-acting element in promoter and enhancer regions	Common	Common
SlTRM27/28b	CAAT-box	1764	5	common cis-acting element in promoter and enhancer regions	Common	Common
SlTRM27/28b	P-box	1083	7	gibberellin-responsive element	Phytohormone	Gibberellin
SlTRM27/28b	TCA-element	1621	9	cis-acting element involved in salicylic acid responsiveness	Phytohormone	Salicylic acid
SlTRM27/28b	TCA-element	1675	9	cis-acting element involved in salicylic acid responsiveness	Phytohormone	Salicylic acid
SlTRM27/28b	ACE	233	9	cis-acting element involved in light responsiveness	Environment	Light
SlTRM27/28b	ACE	655	9	cis-acting element involved in light responsiveness	Environment	Light
SlTRM27/28b	GATA-motif	336	10	part of a light responsive element	Environment	Light
SlTRM27/28b	chs-Unit 1 m1	1320	10	part of a light responsive element	Environment	Light
SlTRM27/28b	GT1-motif	649	6	light responsive element	Environment	Light
SlTRM27/28b	LTR	1123	6	cis-acting element involved in low-temperature responsiveness	Environment	Low-temperature
SlTRM27/28b	HD-Zip 1	1734	8.5	element involved in differentiation of the palisade mesophyll cells	Tissue	Palisade mesophyll cells
SlTRM27/28b	TATA-box	155	6	core promoter element around -30 of transcription start	Common	Common
SlTRM27/28b	TATA-box	156	4	core promoter element around -30 of transcription start	Common	Common
SlTRM27/28b	TATA-box	185	6	core promoter element around -30 of transcription start	Common	Common
SlTRM27/28b	TATA-box	186	6	core promoter element around -30 of transcription start	Common	Common
SlTRM27/28b	TATA-box	187	6	core promoter element around -30 of transcription start	Common	Common
SlTRM27/28b	TATA-box	188	6	core promoter element around -30 of transcription start	Common	Common
SlTRM27/28b	TATA-box	189	4	core promoter element around -30 of transcription start	Common	Common
SlTRM27/28b	TATA-box	211	6	core promoter element around -30 of transcription start	Common	Common
SlTRM27/28b	TATA-box	212	5	core promoter element around -30 of transcription start	Common	Common
SlTRM27/28b	TATA-box	213	4	core promoter element around -30 of transcription start	Common	Common
SlTRM27/28b	TATA-box	226	6	core promoter element around -30 of transcription start	Common	Common
SlTRM27/28b	TATA-box	227	4	core promoter element around -30 of transcription start	Common	Common
SlTRM27/28b	TATA-box	311	5	core promoter element around -30 of transcription start	Common	Common
SlTRM27/28b	TATA-box	312	4	core promoter element around -30 of transcription start	Common	Common
SlTRM27/28b	TATA-box	548	6	core promoter element around -30 of transcription start	Common	Common
SlTRM27/28b	TATA-box	549	6	core promoter element around -30 of transcription start	Common	Common
SlTRM27/28b	TATA-box	550	6	core promoter element around -30 of transcription start	Common	Common
SlTRM27/28b	TATA-box	551	4	core promoter element around -30 of transcription start	Common	Common
SlTRM27/28b	TATA-box	613	6	core promoter element around -30 of transcription start	Common	Common
SlTRM27/28b	TATA-box	614	5	core promoter element around -30 of transcription start	Common	Common
SlTRM27/28b	TATA-box	615	4	core promoter element around -30 of transcription start	Common	Common
SlTRM27/28b	TATA-box	622	6	core promoter element around -30 of transcription start	Common	Common
SlTRM27/28b	TATA-box	624	4	core promoter element around -30 of transcription start	Common	Common
SlTRM27/28b	TATA-box	686	6	core promoter element around -30 of transcription start	Common	Common
SlTRM27/28b	TATA-box	687	4	core promoter element around -30 of transcription start	Common	Common
SlTRM27/28b	TATA-box	812	6	core promoter element around -30 of transcription start	Common	Common
SlTRM27/28b	TATA-box	813	6	core promoter element around -30 of transcription start	Common	Common
SlTRM27/28b	TATA-box	814	6	core promoter element around -30 of transcription start	Common	Common
SlTRM27/28b	TATA-box	815	6	core promoter element around -30 of transcription start	Common	Common
SlTRM27/28b	TATA-box	816	6	core promoter element around -30 of transcription start	Common	Common
SlTRM27/28b	TATA-box	817	4	core promoter element around -30 of transcription start	Common	Common
SlTRM27/28b	TATA-box	847	4	core promoter element around -30 of transcription start	Common	Common
SlTRM27/28b	TATA-box	860	6	core promoter element around -30 of transcription start	Common	Common
SlTRM27/28b	TATA-box	861	4	core promoter element around -30 of transcription start	Common	Common
SlTRM27/28b	TATA-box	904	4	core promoter element around -30 of transcription start	Common	Common
SlTRM27/28b	TATA-box	911	6	core promoter element around -30 of transcription start	Common	Common
SlTRM27/28b	TATA-box	912	5	core promoter element around -30 of transcription start	Common	Common
SlTRM27/28b	TATA-box	913	4	core promoter element around -30 of transcription start	Common	Common
SlTRM27/28b	TATA-box	926	6	core promoter element around -30 of transcription start	Common	Common
SlTRM27/28b	TATA-box	927	6	core promoter element around -30 of transcription start	Common	Common
SlTRM27/28b	TATA-box	928	6	core promoter element around -30 of transcription start	Common	Common
SlTRM27/28b	TATA-box	929	6	core promoter element around -30 of transcription start	Common	Common
SlTRM27/28b	TATA-box	930	6	core promoter element around -30 of transcription start	Common	Common
SlTRM27/28b	TATA-box	931	4	core promoter element around -30 of transcription start	Common	Common
SlTRM27/28b	TATA-box	941	7	core promoter element around -30 of transcription start	Common	Common
SlTRM27/28b	TATA-box	942	6	core promoter element around -30 of transcription start	Common	Common
SlTRM27/28b	TATA-box	943	5	core promoter element around -30 of transcription start	Common	Common
SlTRM27/28b	TATA-box	944	4	core promoter element around -30 of transcription start	Common	Common
SlTRM27/28b	TATA-box	953	6	core promoter element around -30 of transcription start	Common	Common
SlTRM27/28b	TATA-box	954	4	core promoter element around -30 of transcription start	Common	Common
SlTRM27/28b	TATA-box	984	6	core promoter element around -30 of transcription start	Common	Common
SlTRM27/28b	TATA-box	985	4	core promoter element around -30 of transcription start	Common	Common
SlTRM27/28b	TATA-box	1163	6	core promoter element around -30 of transcription start	Common	Common
SlTRM27/28b	TATA-box	1164	6	core promoter element around -30 of transcription start	Common	Common
SlTRM27/28b	TATA-box	1165	6	core promoter element around -30 of transcription start	Common	Common
SlTRM27/28b	TATA-box	1166	6	core promoter element around -30 of transcription start	Common	Common
SlTRM27/28b	TATA-box	1167	6	core promoter element around -30 of transcription start	Common	Common
SlTRM27/28b	TATA-box	1168	6	core promoter element around -30 of transcription start	Common	Common
SlTRM27/28b	TATA-box	1169	6	core promoter element around -30 of transcription start	Common	Common
SlTRM27/28b	TATA-box	1170	6	core promoter element around -30 of transcription start	Common	Common
SlTRM27/28b	TATA-box	1171	6	core promoter element around -30 of transcription start	Common	Common
SlTRM27/28b	TATA-box	1172	6	core promoter element around -30 of transcription start	Common	Common
SlTRM27/28b	TATA-box	1173	6	core promoter element around -30 of transcription start	Common	Common
SlTRM27/28b	TATA-box	1174	6	core promoter element around -30 of transcription start	Common	Common
SlTRM27/28b	TATA-box	1175	6	core promoter element around -30 of transcription start	Common	Common
SlTRM27/28b	TATA-box	1176	6	core promoter element around -30 of transcription start	Common	Common
SlTRM27/28b	TATA-box	1177	6	core promoter element around -30 of transcription start	Common	Common
SlTRM27/28b	TATA-box	1178	6	core promoter element around -30 of transcription start	Common	Common
SlTRM27/28b	TATA-box	1179	6	core promoter element around -30 of transcription start	Common	Common
SlTRM27/28b	TATA-box	1180	6	core promoter element around -30 of transcription start	Common	Common
SlTRM27/28b	TATA-box	1181	6	core promoter element around -30 of transcription start	Common	Common
SlTRM27/28b	TATA-box	1182	6	core promoter element around -30 of transcription start	Common	Common
SlTRM27/28b	TATA-box	1183	6	core promoter element around -30 of transcription start	Common	Common
SlTRM27/28b	TATA-box	1184	6	core promoter element around -30 of transcription start	Common	Common
SlTRM27/28b	TATA-box	1185	4	core promoter element around -30 of transcription start	Common	Common
SlTRM27/28b	TATA-box	1243	9	core promoter element around -30 of transcription start	Common	Common
SlTRM27/28b	TATA-box	1244	7	core promoter element around -30 of transcription start	Common	Common
SlTRM27/28b	TATA-box	1245	6	core promoter element around -30 of transcription start	Common	Common
SlTRM27/28b	TATA-box	1246	7	core promoter element around -30 of transcription start	Common	Common
SlTRM27/28b	TATA-box	1247	6	core promoter element around -30 of transcription start	Common	Common
SlTRM27/28b	TATA-box	1248	6	core promoter element around -30 of transcription start	Common	Common
SlTRM27/28b	TATA-box	1249	4	core promoter element around -30 of transcription start	Common	Common
SlTRM27/28b	TATA-box	1302	6	core promoter element around -30 of transcription start	Common	Common
SlTRM27/28b	TATA-box	1303	4	core promoter element around -30 of transcription start	Common	Common
SlTRM27/28b	TATA-box	1307	7	core promoter element around -30 of transcription start	Common	Common
SlTRM27/28b	TATA-box	1308	6	core promoter element around -30 of transcription start	Common	Common
SlTRM27/28b	TATA-box	1309	5	core promoter element around -30 of transcription start	Common	Common
SlTRM27/28b	TATA-box	1310	4	core promoter element around -30 of transcription start	Common	Common
SlTRM27/28b	TATA-box	1479	6	core promoter element around -30 of transcription start	Common	Common
SlTRM27/28b	TATA-box	1480	4	core promoter element around -30 of transcription start	Common	Common
SlTRM27/28b	TATA-box	1494	6	core promoter element around -30 of transcription start	Common	Common
SlTRM27/28b	TATA-box	1495	4	core promoter element around -30 of transcription start	Common	Common
SlTRM27/28b	TATA-box	1604	4	core promoter element around -30 of transcription start	Common	Common
SlTRM27/28b	TATA-box	1801	10	core promoter element around -30 of transcription start	Common	Common
SlTRM27/28b	TATA-box	1802	7	core promoter element around -30 of transcription start	Common	Common
SlTRM27/28b	TATA-box	1803	6	core promoter element around -30 of transcription start	Common	Common
SlTRM27/28b	TATA-box	1804	5	core promoter element around -30 of transcription start	Common	Common
SlTRM27/28b	TATA-box	1805	4	core promoter element around -30 of transcription start	Common	Common
SlTRM27/28b	TATA-box	1841	6	core promoter element around -30 of transcription start	Common	Common
SlTRM27/28b	TATA-box	1842	5	core promoter element around -30 of transcription start	Common	Common
SlTRM27/28b	TATA-box	1843	4	core promoter element around -30 of transcription start	Common	Common
SlTRM27/28b	TATA-box	1856	6	core promoter element around -30 of transcription start	Common	Common
SlTRM27/28b	TATA-box	1857	5	core promoter element around -30 of transcription start	Common	Common
SlTRM27/28b	TATA-box	1858	4	core promoter element around -30 of transcription start	Common	Common
SlTRM27/28b	TATA-box	1872	5	core promoter element around -30 of transcription start	Common	Common
SlTRM27/28b	TATA-box	1873	4	core promoter element around -30 of transcription start	Common	Common
SlTRM27/28b	TATA-box	1898	9	core promoter element around -30 of transcription start	Common	Common
SlTRM27/28b	TATA-box	1943	6	core promoter element around -30 of transcription start	Common	Common
SlTRM27/28b	TATA-box	1944	5	core promoter element around -30 of transcription start	Common	Common
SlTRM27/28b	TATA-box	1945	4	core promoter element around -30 of transcription start	Common	Common
SlTRM17/20a	CGTCA-motif	1452	5	cis-acting regulatory element involved in the MeJA-responsiveness	Environment	MeJA
SlTRM17/20a	Box 4	710	6	part of a conserved DNA module involved in light responsiveness	Environment	Light
SlTRM17/20a	Box 4	1922	6	part of a conserved DNA module involved in light responsiveness	Environment	Light
SlTRM17/20a	TCCC-motif	1535	7	part of a light responsive element	Environment	Light
SlTRM17/20a	TATC-box	624	7	cis-acting element involved in gibberellin-responsiveness	Phytohormone	gibberellin
SlTRM17/20a	circadian	684	9	cis-acting regulatory element involved in circadian control	Stage	Circadian
SlTRM17/20a	CAAT-box	172	5	common cis-acting element in promoter and enhancer regions	Common	Common
SlTRM17/20a	CAAT-box	234	5	common cis-acting element in promoter and enhancer regions	Common	Common
SlTRM17/20a	CAAT-box	237	5	common cis-acting element in promoter and enhancer regions	Common	Common
SlTRM17/20a	CAAT-box	381	5	common cis-acting element in promoter and enhancer regions	Common	Common
SlTRM17/20a	CAAT-box	507	5	common cis-acting element in promoter and enhancer regions	Common	Common
SlTRM17/20a	CAAT-box	675	5	common cis-acting element in promoter and enhancer regions	Common	Common
SlTRM17/20a	CAAT-box	1155	5	common cis-acting element in promoter and enhancer regions	Common	Common
SlTRM17/20a	CAAT-box	1201	5	common cis-acting element in promoter and enhancer regions	Common	Common
SlTRM17/20a	CAAT-box	1372	5	common cis-acting element in promoter and enhancer regions	Common	Common
SlTRM17/20a	CAAT-box	1507	5	common cis-acting element in promoter and enhancer regions	Common	Common
SlTRM17/20a	CAAT-box	1544	5	common cis-acting element in promoter and enhancer regions	Common	Common
SlTRM17/20a	CAAT-box	1595	5	common cis-acting element in promoter and enhancer regions	Common	Common
SlTRM17/20a	CAAT-box	1689	5	common cis-acting element in promoter and enhancer regions	Common	Common
SlTRM17/20a	CAAT-box	1718	5	common cis-acting element in promoter and enhancer regions	Common	Common
SlTRM17/20a	CAAT-box	1796	5	common cis-acting element in promoter and enhancer regions	Common	Common
SlTRM17/20a	CAAT-box	1877	5	common cis-acting element in promoter and enhancer regions	Common	Common
SlTRM17/20a	G-Box	761	6	cis-acting regulatory element involved in light responsiveness	Environment	Light
SlTRM17/20a	TCT-motif	1725	6	part of a light responsive element	Environment	Light
SlTRM17/20a	MBS	997	6	MYB binding site involved in drought-inducibility	TF	MYB Binding Site
SlTRM17/20a	MBSI	260	10.5	MYB binding site involved in flavonoid biosynthetic genes regulation	TF	MYB Binding Site
SlTRM17/20a	GT1-motif	1970	7	light responsive element	Environment	Light
SlTRM17/20a	ATCT-motif	1047	9	part of a conserved DNA module involved in light responsiveness	Environment	Light
SlTRM17/20a	P-box	1238	7	gibberellin-responsive element	Phytohormone	Gibberellin
SlTRM17/20a	TGACG-motif	1452	5	cis-acting regulatory element involved in the MeJA-responsiveness	Environment	MeJA
SlTRM17/20a	ARE	630	6	cis-acting regulatory element essential for the anaerobic induction	Environment	Anaerobic
SlTRM17/20a	ARE	1062	6	cis-acting regulatory element essential for the anaerobic induction	Environment	Anaerobic
SlTRM17/20a	ARE	1203	6	cis-acting regulatory element essential for the anaerobic induction	Environment	Anaerobic
SlTRM17/20a	ARE	1522	6	cis-acting regulatory element essential for the anaerobic induction	Environment	Anaerobic
SlTRM17/20a	AT-rich element	1691	10	binding site of AT-rich DNA binding protein (ATBP-1)	Common	Common
SlTRM17/20a	ABRE	762	5	cis-acting element involved in the abscisic acid responsiveness	Phytohormone	Abscisic acid
SlTRM17/20a	TATA-box	3	7	core promoter element around -30 of transcription start	Common	Common
SlTRM17/20a	TATA-box	4	6	core promoter element around -30 of transcription start	Common	Common
SlTRM17/20a	TATA-box	5	5	core promoter element around -30 of transcription start	Common	Common
SlTRM17/20a	TATA-box	6	4	core promoter element around -30 of transcription start	Common	Common
SlTRM17/20a	TATA-box	44	4	core promoter element around -30 of transcription start	Common	Common
SlTRM17/20a	TATA-box	87	6	core promoter element around -30 of transcription start	Common	Common
SlTRM17/20a	TATA-box	88	4	core promoter element around -30 of transcription start	Common	Common
SlTRM17/20a	TATA-box	94	6	core promoter element around -30 of transcription start	Common	Common
SlTRM17/20a	TATA-box	95	5	core promoter element around -30 of transcription start	Common	Common
SlTRM17/20a	TATA-box	96	4	core promoter element around -30 of transcription start	Common	Common
SlTRM17/20a	TATA-box	249	6	core promoter element around -30 of transcription start	Common	Common
SlTRM17/20a	TATA-box	250	5	core promoter element around -30 of transcription start	Common	Common
SlTRM17/20a	TATA-box	251	4	core promoter element around -30 of transcription start	Common	Common
SlTRM17/20a	TATA-box	322	6	core promoter element around -30 of transcription start	Common	Common
SlTRM17/20a	TATA-box	323	7	core promoter element around -30 of transcription start	Common	Common
SlTRM17/20a	TATA-box	324	6	core promoter element around -30 of transcription start	Common	Common
SlTRM17/20a	TATA-box	325	6	core promoter element around -30 of transcription start	Common	Common
SlTRM17/20a	TATA-box	326	4	core promoter element around -30 of transcription start	Common	Common
SlTRM17/20a	TATA-box	339	7	core promoter element around -30 of transcription start	Common	Common
SlTRM17/20a	TATA-box	340	6	core promoter element around -30 of transcription start	Common	Common
SlTRM17/20a	TATA-box	341	7	core promoter element around -30 of transcription start	Common	Common
SlTRM17/20a	TATA-box	342	6	core promoter element around -30 of transcription start	Common	Common
SlTRM17/20a	TATA-box	343	6	core promoter element around -30 of transcription start	Common	Common
SlTRM17/20a	TATA-box	344	4	core promoter element around -30 of transcription start	Common	Common
SlTRM17/20a	TATA-box	352	6	core promoter element around -30 of transcription start	Common	Common
SlTRM17/20a	TATA-box	353	5	core promoter element around -30 of transcription start	Common	Common
SlTRM17/20a	TATA-box	354	4	core promoter element around -30 of transcription start	Common	Common
SlTRM17/20a	TATA-box	363	6	core promoter element around -30 of transcription start	Common	Common
SlTRM17/20a	TATA-box	364	5	core promoter element around -30 of transcription start	Common	Common
SlTRM17/20a	TATA-box	365	4	core promoter element around -30 of transcription start	Common	Common
SlTRM17/20a	TATA-box	407	6	core promoter element around -30 of transcription start	Common	Common
SlTRM17/20a	TATA-box	408	5	core promoter element around -30 of transcription start	Common	Common
SlTRM17/20a	TATA-box	409	4	core promoter element around -30 of transcription start	Common	Common
SlTRM17/20a	TATA-box	413	6	core promoter element around -30 of transcription start	Common	Common
SlTRM17/20a	TATA-box	414	6	core promoter element around -30 of transcription start	Common	Common
SlTRM17/20a	TATA-box	415	6	core promoter element around -30 of transcription start	Common	Common
SlTRM17/20a	TATA-box	416	6	core promoter element around -30 of transcription start	Common	Common
SlTRM17/20a	TATA-box	417	6	core promoter element around -30 of transcription start	Common	Common
SlTRM17/20a	TATA-box	418	6	core promoter element around -30 of transcription start	Common	Common
SlTRM17/20a	TATA-box	419	6	core promoter element around -30 of transcription start	Common	Common
SlTRM17/20a	TATA-box	420	6	core promoter element around -30 of transcription start	Common	Common
SlTRM17/20a	TATA-box	421	6	core promoter element around -30 of transcription start	Common	Common
SlTRM17/20a	TATA-box	422	6	core promoter element around -30 of transcription start	Common	Common
SlTRM17/20a	TATA-box	423	6	core promoter element around -30 of transcription start	Common	Common
SlTRM17/20a	TATA-box	424	4	core promoter element around -30 of transcription start	Common	Common
SlTRM17/20a	TATA-box	457	6	core promoter element around -30 of transcription start	Common	Common
SlTRM17/20a	TATA-box	458	5	core promoter element around -30 of transcription start	Common	Common
SlTRM17/20a	TATA-box	459	4	core promoter element around -30 of transcription start	Common	Common
SlTRM17/20a	TATA-box	463	7	core promoter element around -30 of transcription start	Common	Common
SlTRM17/20a	TATA-box	464	6	core promoter element around -30 of transcription start	Common	Common
SlTRM17/20a	TATA-box	465	5	core promoter element around -30 of transcription start	Common	Common
SlTRM17/20a	TATA-box	466	4	core promoter element around -30 of transcription start	Common	Common
SlTRM17/20a	TATA-box	476	8	core promoter element around -30 of transcription start	Common	Common
SlTRM17/20a	TATA-box	555	4	core promoter element around -30 of transcription start	Common	Common
SlTRM17/20a	TATA-box	1007	7	core promoter element around -30 of transcription start	Common	Common
SlTRM17/20a	TATA-box	1008	6	core promoter element around -30 of transcription start	Common	Common
SlTRM17/20a	TATA-box	1009	5	core promoter element around -30 of transcription start	Common	Common
SlTRM17/20a	TATA-box	1010	4	core promoter element around -30 of transcription start	Common	Common
SlTRM17/20a	TATA-box	1223	5	core promoter element around -30 of transcription start	Common	Common
SlTRM17/20a	TATA-box	1224	4	core promoter element around -30 of transcription start	Common	Common
SlTRM17/20a	TATA-box	1290	8	core promoter element around -30 of transcription start	Common	Common
SlTRM17/20a	TATA-box	1307	6	core promoter element around -30 of transcription start	Common	Common
SlTRM17/20a	TATA-box	1309	4	core promoter element around -30 of transcription start	Common	Common
SlTRM17/20a	TATA-box	1414	6	core promoter element around -30 of transcription start	Common	Common
SlTRM17/20a	TATA-box	1415	7	core promoter element around -30 of transcription start	Common	Common
SlTRM17/20a	TATA-box	1416	6	core promoter element around -30 of transcription start	Common	Common
SlTRM17/20a	TATA-box	1417	6	core promoter element around -30 of transcription start	Common	Common
SlTRM17/20a	TATA-box	1418	4	core promoter element around -30 of transcription start	Common	Common
SlTRM17/20a	TATA-box	1471	4	core promoter element around -30 of transcription start	Common	Common
SlTRM17/20a	TATA-box	1579	7	core promoter element around -30 of transcription start	Common	Common
SlTRM17/20a	TATA-box	1699	4	core promoter element around -30 of transcription start	Common	Common
SlTRM17/20a	TATA-box	1883	4	core promoter element around -30 of transcription start	Common	Common
SlTRM17/20a	O2-site	1717	8	cis-acting regulatory element involved in zein metabolism regulation	Phytohormone	Zein
SlTRM16/32c	CGTCA-motif	34	5	cis-acting regulatory element involved in the MeJA-responsiveness	Environment	MeJA
SlTRM16/32c	MRE	1270	7	MYB binding site involved in light responsiveness	TF	MYB Binding Site
SlTRM16/32c	circadian	1766	9	cis-acting regulatory element involved in circadian control	Stage	Circadian
SlTRM16/32c	Box 4	431	6	part of a conserved DNA module involved in light responsiveness	Environment	Light
SlTRM16/32c	Box 4	670	6	part of a conserved DNA module involved in light responsiveness	Environment	Light
SlTRM16/32c	Box 4	740	6	part of a conserved DNA module involved in light responsiveness	Environment	Light
SlTRM16/32c	Box 4	822	6	part of a conserved DNA module involved in light responsiveness	Environment	Light
SlTRM16/32c	AE-box	55	8	part of a module for light response	Environment	Light
SlTRM16/32c	AE-box	1044	8	part of a module for light response	Environment	Light
SlTRM16/32c	AE-box	1186	8	part of a module for light response	Environment	Light
SlTRM16/32c	TCCC-motif	931	7	part of a light responsive element	Environment	Light
SlTRM16/32c	CAAT-box	143	5	common cis-acting element in promoter and enhancer regions	Common	Common
SlTRM16/32c	CAAT-box	366	5	common cis-acting element in promoter and enhancer regions	Common	Common
SlTRM16/32c	CAAT-box	512	5	common cis-acting element in promoter and enhancer regions	Common	Common
SlTRM16/32c	CAAT-box	579	5	common cis-acting element in promoter and enhancer regions	Common	Common
SlTRM16/32c	CAAT-box	845	5	common cis-acting element in promoter and enhancer regions	Common	Common
SlTRM16/32c	CAAT-box	949	7	common cis-acting element in promoter and enhancer regions	Common	Common
SlTRM16/32c	CAAT-box	958	5	common cis-acting element in promoter and enhancer regions	Common	Common
SlTRM16/32c	CAAT-box	1135	5	common cis-acting element in promoter and enhancer regions	Common	Common
SlTRM16/32c	CAAT-box	1191	5	common cis-acting element in promoter and enhancer regions	Common	Common
SlTRM16/32c	CAAT-box	1223	5	common cis-acting element in promoter and enhancer regions	Common	Common
SlTRM16/32c	CAAT-box	1461	5	common cis-acting element in promoter and enhancer regions	Common	Common
SlTRM16/32c	CAAT-box	1466	5	common cis-acting element in promoter and enhancer regions	Common	Common
SlTRM16/32c	CAAT-box	1549	5	common cis-acting element in promoter and enhancer regions	Common	Common
SlTRM16/32c	CAAT-box	1654	5	common cis-acting element in promoter and enhancer regions	Common	Common
SlTRM16/32c	CAAT-box	1700	5	common cis-acting element in promoter and enhancer regions	Common	Common
SlTRM16/32c	CAAT-box	1709	5	common cis-acting element in promoter and enhancer regions	Common	Common
SlTRM16/32c	3-AF1 binding site	974	10	light responsive element	Environment	Light
SlTRM16/32c	Sp1	1386	6	light responsive element	Environment	Light
SlTRM16/32c	TCT-motif	730	6	part of a light responsive element	Environment	Light
SlTRM16/32c	TCT-motif	1835	6	part of a light responsive element	Environment	Light
SlTRM16/32c	GT1-motif	508	6	light responsive element	Environment	Light
SlTRM16/32c	GT1-motif	1260	7	light responsive element	Environment	Light
SlTRM16/32c	GATA-motif	766	10	part of a light responsive element	Environment	Light
SlTRM16/32c	ATCT-motif	1264	9	part of a conserved DNA module involved in light responsiveness	Environment	Light
SlTRM16/32c	TGACG-motif	34	5	cis-acting regulatory element involved in the MeJA-responsiveness	Environment	MeJA
SlTRM16/32c	ARE	1400	6	cis-acting regulatory element essential for the anaerobic induction	Environment	Anaerobic
SlTRM16/32c	ARE	1469	6	cis-acting regulatory element essential for the anaerobic induction	Environment	Anaerobic
SlTRM16/32c	TATA-box	70	12	core promoter element around -30 of transcription start	Common	Common
SlTRM16/32c	TATA-box	78	6	core promoter element around -30 of transcription start	Common	Common
SlTRM16/32c	TATA-box	79	4	core promoter element around -30 of transcription start	Common	Common
SlTRM16/32c	TATA-box	159	4	core promoter element around -30 of transcription start	Common	Common
SlTRM16/32c	TATA-box	188	6	core promoter element around -30 of transcription start	Common	Common
SlTRM16/32c	TATA-box	189	6	core promoter element around -30 of transcription start	Common	Common
SlTRM16/32c	TATA-box	190	6	core promoter element around -30 of transcription start	Common	Common
SlTRM16/32c	TATA-box	191	4	core promoter element around -30 of transcription start	Common	Common
SlTRM16/32c	TATA-box	211	8	core promoter element around -30 of transcription start	Common	Common
SlTRM16/32c	TATA-box	212	7	core promoter element around -30 of transcription start	Common	Common
SlTRM16/32c	TATA-box	213	6	core promoter element around -30 of transcription start	Common	Common
SlTRM16/32c	TATA-box	214	5	core promoter element around -30 of transcription start	Common	Common
SlTRM16/32c	TATA-box	215	4	core promoter element around -30 of transcription start	Common	Common
SlTRM16/32c	TATA-box	229	6	core promoter element around -30 of transcription start	Common	Common
SlTRM16/32c	TATA-box	230	4	core promoter element around -30 of transcription start	Common	Common
SlTRM16/32c	TATA-box	291	4	core promoter element around -30 of transcription start	Common	Common
SlTRM16/32c	TATA-box	334	7	core promoter element around -30 of transcription start	Common	Common
SlTRM16/32c	TATA-box	335	6	core promoter element around -30 of transcription start	Common	Common
SlTRM16/32c	TATA-box	336	5	core promoter element around -30 of transcription start	Common	Common
SlTRM16/32c	TATA-box	337	4	core promoter element around -30 of transcription start	Common	Common
SlTRM16/32c	TATA-box	378	4	core promoter element around -30 of transcription start	Common	Common
SlTRM16/32c	TATA-box	403	7	core promoter element around -30 of transcription start	Common	Common
SlTRM16/32c	TATA-box	404	6	core promoter element around -30 of transcription start	Common	Common
SlTRM16/32c	TATA-box	405	5	core promoter element around -30 of transcription start	Common	Common
SlTRM16/32c	TATA-box	406	4	core promoter element around -30 of transcription start	Common	Common
SlTRM16/32c	TATA-box	408	8	core promoter element around -30 of transcription start	Common	Common
SlTRM16/32c	TATA-box	656	4	core promoter element around -30 of transcription start	Common	Common
SlTRM16/32c	TATA-box	719	4	core promoter element around -30 of transcription start	Common	Common
SlTRM16/32c	TATA-box	767	6	core promoter element around -30 of transcription start	Common	Common
SlTRM16/32c	TATA-box	768	4	core promoter element around -30 of transcription start	Common	Common
SlTRM16/32c	TATA-box	777	7	core promoter element around -30 of transcription start	Common	Common
SlTRM16/32c	TATA-box	786	7	core promoter element around -30 of transcription start	Common	Common
SlTRM16/32c	TATA-box	787	6	core promoter element around -30 of transcription start	Common	Common
SlTRM16/32c	TATA-box	788	5	core promoter element around -30 of transcription start	Common	Common
SlTRM16/32c	TATA-box	789	4	core promoter element around -30 of transcription start	Common	Common
SlTRM16/32c	TATA-box	818	6	core promoter element around -30 of transcription start	Common	Common
SlTRM16/32c	TATA-box	819	4	core promoter element around -30 of transcription start	Common	Common
SlTRM16/32c	TATA-box	832	8	core promoter element around -30 of transcription start	Common	Common
SlTRM16/32c	TATA-box	835	5	core promoter element around -30 of transcription start	Common	Common
SlTRM16/32c	TATA-box	836	4	core promoter element around -30 of transcription start	Common	Common
SlTRM16/32c	TATA-box	860	6	core promoter element around -30 of transcription start	Common	Common
SlTRM16/32c	TATA-box	861	6	core promoter element around -30 of transcription start	Common	Common
SlTRM16/32c	TATA-box	862	6	core promoter element around -30 of transcription start	Common	Common
SlTRM16/32c	TATA-box	863	4	core promoter element around -30 of transcription start	Common	Common
SlTRM16/32c	TATA-box	904	7	core promoter element around -30 of transcription start	Common	Common
SlTRM16/32c	TATA-box	907	6	core promoter element around -30 of transcription start	Common	Common
SlTRM16/32c	TATA-box	909	4	core promoter element around -30 of transcription start	Common	Common
SlTRM16/32c	TATA-box	922	8	core promoter element around -30 of transcription start	Common	Common
SlTRM16/32c	TATA-box	1107	6	core promoter element around -30 of transcription start	Common	Common
SlTRM16/32c	TATA-box	1108	4	core promoter element around -30 of transcription start	Common	Common
SlTRM16/32c	TATA-box	1293	4	core promoter element around -30 of transcription start	Common	Common
SlTRM16/32c	TATA-box	1297	10	core promoter element around -30 of transcription start	Common	Common
SlTRM16/32c	TATA-box	1298	7	core promoter element around -30 of transcription start	Common	Common
SlTRM16/32c	TATA-box	1299	6	core promoter element around -30 of transcription start	Common	Common
SlTRM16/32c	TATA-box	1300	7	core promoter element around -30 of transcription start	Common	Common
SlTRM16/32c	TATA-box	1301	6	core promoter element around -30 of transcription start	Common	Common
SlTRM16/32c	TATA-box	1302	6	core promoter element around -30 of transcription start	Common	Common
SlTRM16/32c	TATA-box	1303	6	core promoter element around -30 of transcription start	Common	Common
SlTRM16/32c	TATA-box	1304	6	core promoter element around -30 of transcription start	Common	Common
SlTRM16/32c	TATA-box	1305	4	core promoter element around -30 of transcription start	Common	Common
SlTRM16/32c	TATA-box	1365	4	core promoter element around -30 of transcription start	Common	Common
SlTRM16/32c	TATA-box	1517	4	core promoter element around -30 of transcription start	Common	Common
SlTRM16/32c	TATA-box	1611	4	core promoter element around -30 of transcription start	Common	Common
SlTRM16/32c	TATA-box	1658	4	core promoter element around -30 of transcription start	Common	Common
SlTRM16/32c	TATA-box	1907	4	core promoter element around -30 of transcription start	Common	Common
SlTRM16/32c	TATA-box	1987	4	core promoter element around -30 of transcription start	Common	Common
SlTRM16/32c	GA-motif	1033	8	part of a light responsive element	Environment	Light
SlTRM22	circadian	1765	9	cis-acting regulatory element involved in circadian control	Stage	Circadian
SlTRM22	Box 4	587	6	part of a conserved DNA module involved in light responsiveness	Environment	Light
SlTRM22	Box 4	742	6	part of a conserved DNA module involved in light responsiveness	Environment	Light
SlTRM22	Box 4	1869	6	part of a conserved DNA module involved in light responsiveness	Environment	Light
SlTRM22	AE-box	788	8	part of a module for light response	Environment	Light
SlTRM22	AE-box	1757	8	part of a module for light response	Environment	Light
SlTRM22	CAAT-box	104	5	common cis-acting element in promoter and enhancer regions	Common	Common
SlTRM22	CAAT-box	178	5	common cis-acting element in promoter and enhancer regions	Common	Common
SlTRM22	CAAT-box	215	5	common cis-acting element in promoter and enhancer regions	Common	Common
SlTRM22	CAAT-box	309	5	common cis-acting element in promoter and enhancer regions	Common	Common
SlTRM22	CAAT-box	328	5	common cis-acting element in promoter and enhancer regions	Common	Common
SlTRM22	CAAT-box	580	5	common cis-acting element in promoter and enhancer regions	Common	Common
SlTRM22	CAAT-box	604	5	common cis-acting element in promoter and enhancer regions	Common	Common
SlTRM22	CAAT-box	609	5	common cis-acting element in promoter and enhancer regions	Common	Common
SlTRM22	CAAT-box	672	5	common cis-acting element in promoter and enhancer regions	Common	Common
SlTRM22	CAAT-box	783	5	common cis-acting element in promoter and enhancer regions	Common	Common
SlTRM22	CAAT-box	809	5	common cis-acting element in promoter and enhancer regions	Common	Common
SlTRM22	CAAT-box	988	5	common cis-acting element in promoter and enhancer regions	Common	Common
SlTRM22	CAAT-box	994	5	common cis-acting element in promoter and enhancer regions	Common	Common
SlTRM22	CAAT-box	1090	5	common cis-acting element in promoter and enhancer regions	Common	Common
SlTRM22	CAAT-box	1107	5	common cis-acting element in promoter and enhancer regions	Common	Common
SlTRM22	CAAT-box	1120	5	common cis-acting element in promoter and enhancer regions	Common	Common
SlTRM22	CAAT-box	1144	5	common cis-acting element in promoter and enhancer regions	Common	Common
SlTRM22	CAAT-box	1216	7	common cis-acting element in promoter and enhancer regions	Common	Common
SlTRM22	CAAT-box	1259	5	common cis-acting element in promoter and enhancer regions	Common	Common
SlTRM22	CAAT-box	1500	5	common cis-acting element in promoter and enhancer regions	Common	Common
SlTRM22	CAAT-box	1852	5	common cis-acting element in promoter and enhancer regions	Common	Common
SlTRM22	CAAT-box	1866	5	common cis-acting element in promoter and enhancer regions	Common	Common
SlTRM22	CCAAT-box	320	6	MYBHv1 binding site	TF	MYB Binding Site
SlTRM22	G-Box	49	6	cis-acting regulatory element involved in light responsiveness	Environment	Light
SlTRM22	G-Box	136	6	cis-acting regulatory element involved in light responsiveness	Environment	Light
SlTRM22	G-box	49	6	cis-acting regulatory element involved in light responsiveness	Environment	Light
SlTRM22	G-box	133	9	cis-acting regulatory element involved in light responsiveness	Environment	Light
SlTRM22	G-box	136	6	cis-acting regulatory element involved in light responsiveness	Environment	Light
SlTRM22	G-box	241	6	cis-acting regulatory element involved in light responsiveness	Environment	Light
SlTRM22	GATA-motif	1273	9	part of a light responsive element	Environment	Light
SlTRM22	GATA-motif	1457	10	part of a light responsive element	Environment	Light
SlTRM22	ABRE	49	6	cis-acting element involved in the abscisic acid responsiveness	Phytohormone	Abscisic acid
SlTRM22	ABRE	50	5	cis-acting element involved in the abscisic acid responsiveness	Phytohormone	Abscisic acid
SlTRM22	ABRE	136	6	cis-acting element involved in the abscisic acid responsiveness	Phytohormone	Abscisic acid
SlTRM22	ABRE	137	5	cis-acting element involved in the abscisic acid responsiveness	Phytohormone	Abscisic acid
SlTRM22	ARE	757	6	cis-acting regulatory element essential for the anaerobic induction	Environment	Anaerobic
SlTRM22	ARE	1854	6	cis-acting regulatory element essential for the anaerobic induction	Environment	Anaerobic
SlTRM22	I-box	1273	9	part of a light responsive element	Environment	Light
SlTRM22	TCA-element	1408	9	cis-acting element involved in salicylic acid responsiveness	Phytohormone	Salicylic acid
SlTRM22	TCA-element	1918	9	cis-acting element involved in salicylic acid responsiveness	Phytohormone	Salicylic acid
SlTRM22	Box II	696	9	part of a light responsive element	Environment	Light
SlTRM22	TATA-box	114	4	core promoter element around -30 of transcription start	Common	Common
SlTRM22	TATA-box	254	4	core promoter element around -30 of transcription start	Common	Common
SlTRM22	TATA-box	359	7	core promoter element around -30 of transcription start	Common	Common
SlTRM22	TATA-box	360	6	core promoter element around -30 of transcription start	Common	Common
SlTRM22	TATA-box	361	5	core promoter element around -30 of transcription start	Common	Common
SlTRM22	TATA-box	362	4	core promoter element around -30 of transcription start	Common	Common
SlTRM22	TATA-box	367	6	core promoter element around -30 of transcription start	Common	Common
SlTRM22	TATA-box	368	5	core promoter element around -30 of transcription start	Common	Common
SlTRM22	TATA-box	369	4	core promoter element around -30 of transcription start	Common	Common
SlTRM22	TATA-box	460	6	core promoter element around -30 of transcription start	Common	Common
SlTRM22	TATA-box	461	5	core promoter element around -30 of transcription start	Common	Common
SlTRM22	TATA-box	462	4	core promoter element around -30 of transcription start	Common	Common
SlTRM22	TATA-box	774	4	core promoter element around -30 of transcription start	Common	Common
SlTRM22	TATA-box	849	4	core promoter element around -30 of transcription start	Common	Common
SlTRM22	TATA-box	922	6	core promoter element around -30 of transcription start	Common	Common
SlTRM22	TATA-box	923	4	core promoter element around -30 of transcription start	Common	Common
SlTRM22	TATA-box	1098	4	core promoter element around -30 of transcription start	Common	Common
SlTRM22	TATA-box	1165	6	core promoter element around -30 of transcription start	Common	Common
SlTRM22	TATA-box	1166	6	core promoter element around -30 of transcription start	Common	Common
SlTRM22	TATA-box	1167	6	core promoter element around -30 of transcription start	Common	Common
SlTRM22	TATA-box	1168	6	core promoter element around -30 of transcription start	Common	Common
SlTRM22	TATA-box	1169	6	core promoter element around -30 of transcription start	Common	Common
SlTRM22	TATA-box	1170	6	core promoter element around -30 of transcription start	Common	Common
SlTRM22	TATA-box	1171	6	core promoter element around -30 of transcription start	Common	Common
SlTRM22	TATA-box	1173	4	core promoter element around -30 of transcription start	Common	Common
SlTRM22	TATA-box	1601	4	core promoter element around -30 of transcription start	Common	Common
SlTRM3	TATA-box	136	6	core promoter element around -30 of transcription start	Common	Common
SlTRM3	TATA-box	137	4	core promoter element around -30 of transcription start	Common	Common
SlTRM3	TATA-box	164	6	core promoter element around -30 of transcription start	Common	Common
SlTRM3	TATA-box	165	4	core promoter element around -30 of transcription start	Common	Common
SlTRM3	TATA-box	242	6	core promoter element around -30 of transcription start	Common	Common
SlTRM3	TATA-box	244	6	core promoter element around -30 of transcription start	Common	Common
SlTRM3	TATA-box	245	6	core promoter element around -30 of transcription start	Common	Common
SlTRM3	TATA-box	246	4	core promoter element around -30 of transcription start	Common	Common
SlTRM3	TATA-box	1010	4	core promoter element around -30 of transcription start	Common	Common
SlTRM3	TATA-box	1037	8	core promoter element around -30 of transcription start	Common	Common
SlTRM3	TATA-box	1068	7	core promoter element around -30 of transcription start	Common	Common
SlTRM3	ABRE	1118	5	cis-acting element involved in the abscisic acid responsiveness	Phytohormone	Abscisic acid
SlTRM3	ABRE	1855	5	cis-acting element involved in the abscisic acid responsiveness	Phytohormone	Abscisic acid
SlTRM3	P-box	399	7	gibberellin-responsive element	Phytohormone	Gibberellin
SlTRM3	GT1-motif	740	7	light responsive element	Environment	Light
SlTRM3	GT1-motif	1559	6	light responsive element	Environment	Light
SlTRM3	GT1-motif	1561	6	light responsive element	Environment	Light
SlTRM3	MBS	994	6	MYB binding site involved in drought-inducibility	TF	MYB Binding Site
SlTRM3	MBS	1435	6	MYB binding site involved in drought-inducibility	TF	MYB Binding Site
SlTRM3	MBS	1795	6	MYB binding site involved in drought-inducibility	TF	MYB Binding Site
SlTRM3	G-box	1118	6	cis-acting regulatory element involved in light responsiveness	Environment	Light
SlTRM3	G-Box	1854	6	cis-acting regulatory element involved in light responsiveness	Environment	Light
SlTRM3	CAAT-box	171	5	common cis-acting element in promoter and enhancer regions	Common	Common
SlTRM3	CAAT-box	202	5	common cis-acting element in promoter and enhancer regions	Common	Common
SlTRM3	CAAT-box	210	8	common cis-acting element in promoter and enhancer regions	Common	Common
SlTRM3	CAAT-box	211	5	common cis-acting element in promoter and enhancer regions	Common	Common
SlTRM3	CAAT-box	824	5	common cis-acting element in promoter and enhancer regions	Common	Common
SlTRM3	CAAT-box	1061	7	common cis-acting element in promoter and enhancer regions	Common	Common
SlTRM3	CAAT-box	1146	5	common cis-acting element in promoter and enhancer regions	Common	Common
SlTRM3	CAAT-box	1397	5	common cis-acting element in promoter and enhancer regions	Common	Common
SlTRM3	CAAT-box	1735	5	common cis-acting element in promoter and enhancer regions	Common	Common
SlTRM3	TCCC-motif	706	7	part of a light responsive element	Environment	Light
SlTRM1/2/3/4/5	CGTCA-motif	373	5	cis-acting regulatory element involved in the MeJA-responsiveness	Environment	MeJA
SlTRM1/2/3/4/5	TATC-box	605	7	cis-acting element involved in gibberellin-responsiveness	Phytohormone	gibberellin
SlTRM1/2/3/4/5	AE-box	877	8	part of a module for light response	Environment	Light
SlTRM1/2/3/4/5	Box 4	211	6	part of a conserved DNA module involved in light responsiveness	Environment	Light
SlTRM1/2/3/4/5	Box 4	442	6	part of a conserved DNA module involved in light responsiveness	Environment	Light
SlTRM1/2/3/4/5	Box 4	729	6	part of a conserved DNA module involved in light responsiveness	Environment	Light
SlTRM1/2/3/4/5	Box 4	1238	6	part of a conserved DNA module involved in light responsiveness	Environment	Light
SlTRM1/2/3/4/5	CAAT-box	285	5	common cis-acting element in promoter and enhancer regions	Common	Common
SlTRM1/2/3/4/5	CAAT-box	356	5	common cis-acting element in promoter and enhancer regions	Common	Common
SlTRM1/2/3/4/5	CAAT-box	761	5	common cis-acting element in promoter and enhancer regions	Common	Common
SlTRM1/2/3/4/5	CAAT-box	935	5	common cis-acting element in promoter and enhancer regions	Common	Common
SlTRM1/2/3/4/5	CAAT-box	959	5	common cis-acting element in promoter and enhancer regions	Common	Common
SlTRM1/2/3/4/5	CAAT-box	977	5	common cis-acting element in promoter and enhancer regions	Common	Common
SlTRM1/2/3/4/5	CAAT-box	1088	5	common cis-acting element in promoter and enhancer regions	Common	Common
SlTRM1/2/3/4/5	CAAT-box	1157	5	common cis-acting element in promoter and enhancer regions	Common	Common
SlTRM1/2/3/4/5	CAAT-box	1762	5	common cis-acting element in promoter and enhancer regions	Common	Common
SlTRM1/2/3/4/5	CAAT-box	1860	5	common cis-acting element in promoter and enhancer regions	Common	Common
SlTRM1/2/3/4/5	CAAT-box	1873	5	common cis-acting element in promoter and enhancer regions	Common	Common
SlTRM1/2/3/4/5	CAAT-box	1971	5	common cis-acting element in promoter and enhancer regions	Common	Common
SlTRM1/2/3/4/5	G-Box	153	9	cis-acting regulatory element involved in light responsiveness	Environment	Light
SlTRM1/2/3/4/5	G-Box	156	6	cis-acting regulatory element involved in light responsiveness	Environment	Light
SlTRM1/2/3/4/5	G-Box	700	10	cis-acting regulatory element involved in light responsiveness	Environment	Light
SlTRM1/2/3/4/5	G-box	156	6	cis-acting regulatory element involved in light responsiveness	Environment	Light
SlTRM1/2/3/4/5	TCT-motif	377	6	part of a light responsive element	Environment	Light
SlTRM1/2/3/4/5	TCT-motif	1231	6	part of a light responsive element	Environment	Light
[truncated: 612 more rows]
