# Supplementary material for: Genome-Wide Identification and Expression Analysis of TONNEAU1 Recruited Motif (TRM) Gene Family in Tomato
Source: Int J Mol Sci. 2025 Apr 13;26(8):3676. doi: 10.3390/ijms26083676 (PMC12027651; doi:10.3390/ijms26083676)
Supplement: Supplementary file 1 [file ijms-26-03676-s001.zip › Table S3.xls]

## Sheet: Sheet1
Table S3: Average FPKM value of SlTRM genes transcriptome in different tissues of tomato.
gene	Heinz_bud	Heinz_flower	Heinz_leaf	Heinz_root	Heinz_1cm_fruit	Heinz_2cm_fruit	Heinz_3cm_fruit	Heinz_MG	Heinz_B	Heinz_B10
SlTRM18	2.33	5.9	2.25	8.03	2.18	2.81	3.13	5.05	6.09	5.62
SlTRM19	4.35	6.82	5.11	10.65	11.17	13.03	10.79	10.53	7.02	7.3
SlTRM6/7/8a	1.05	0.36	0.58	4.37	2.83	0.75	0.33	0.12	0.05	0
SlTRM6/7/8b	5.71	7.53	4.23	10.76	7.54	15.09	10.17	7.58	4.43	5.35
SlTRM22	10.02	12.15	12.21	8.33	12.51	17.56	22.09	22.32	19.88	13.89
SlTRM31	0.41	0.28	0.39	1.34	6.76	6.17	3.12	9.2	0.9	5.73
SlTRM25	1.73	0.8	3.11	2.92	5.57	5.71	3.19	0.37	0.02	0.02
SlTRM17/20a	24.69	18.29	18.16	11.72	25.96	29.74	25.55	27.9	3.95	10.72
SlTRM17/20b	2.88	2.18	6.55	16.53	9.39	26.91	24.38	19.82	17.95	16.54
SlTRM3/4	9.72	8.87	14.63	9.63	4.68	10.41	6.4	4.68	0.5	0.05
SlTRM1/2/3/4/5	5.76	17.75	2.14	4.2	0.12	0.21	0.04	0.05	0.04	0
SlTRM5	4.05	2.28	4.02	13.69	8.74	7.36	3.52	3.59	0.71	0.07
SlTRM3	12.37	30.81	1.81	7.11	0.56	0.67	0.23	0.25	0.22	0
SlTRM30	0.63	0.17	0.76	3.64	0.26	0.25	0.18	0.05	0.02	0
SlTRM30/34b	3.01	1.94	2.43	9.94	4.37	4.9	3.94	4.55	2.65	1.3
SlTRM30/34a	3.05	1.26	1.36	7.98	4.01	6.45	4.38	3.15	1.53	0.63
SlTRM13/14/15/33a	6.72	8.39	7.81	32.17	17.26	25.85	35.2	37.03	27.33	18.94
SlTRM13/14/15/33b	18.88	13.05	13.61	18.72	14.06	15.95	12.5	13	6.45	10.84
SlTRM26b	0.02	0.02	0.02	0.43	0	0	0	0	0	0.03
SlTRM16/32b	1.28	2.08	0	0	0	0	0	0	0	0
SlTRM16/32c	2.78	2.38	0	0	0	0	0	0	0	0
SlTRM16/32a	1.19	2.41	8.6	19.21	0.16	0.46	0.57	2.58	1.14	0.38
SlTRM27/28a	7.12	5.74	3.83	12.63	0.77	0.46	0.33	0.28	0.53	3.73
SlTRM27/28b	3.22	0.73	1.13	6.25	0.36	0.12	0.04	0.11	0.08	0
SlTRM10/11	3.13	0.29	2.76	1.6	1.63	0.38	0.1	0.36	0.03	0.05
SlTRM9	0.03	0	6.58	1.96	0.21	0.05	0	0	0	0
SlTRM26a	11.68	16.04	10.85	14.58	12.96	18.26	24.88	12.61	3.89	2.7
SlTRM6	0	0	0	0	0	0	0	0	0	0
