# Supplementary material for: Genome-Wide Identification and Expression Analysis of TONNEAU1 Recruited Motif (TRM) Gene Family in Tomato
Source: Int J Mol Sci. 2025 Apr 13;26(8):3676. doi: 10.3390/ijms26083676 (PMC12027651; doi:10.3390/ijms26083676)
Supplement: Supplementary file 1 [file ijms-26-03676-s001.zip › Table S4.xls]

## Sheet: Sheet1
Table S4: Expression of tomato SlTRM gene in the transcriptome of collateral development (FPKM).
Gene names	Gene ID	WT1	WT2	WT3	OE1	OE2	OE3
SlTRM18	Solyc05g054770.3	4.34	4.21	4.11	1.67	2	3.34
SlTRM19	Solyc09g005750.3	5.55	5.14	5.12	9.72	6.26	11.35
SlTRM6/7/8a	Solyc01g060410.4	0.08	0.09	0.12	0.77	0.44	0.66
SlTRM6/7/8b	Solyc01g100290.4	9.77	9.38	9.9	6.35	6.04	9.39
SlTRM22	Solyc02g086130.4	14.96	14.4	15.08	24.2	14.85	26.11
SlTRM31	Solyc09g005570.3	0.27	0.15	0.42	0.08	0.19	1.56
SlTRM25	Solyc03g006840.4	0.86	0.82	0.6	4.28	1.76	4.35
SlTRM17/20a	Solyc06g083660.4	22.74	24.05	24.1	13.04	6.9	15.85
SlTRM17/20b	Solyc09g063090.4	5.53	3.8	4.54	8.26	3.62	15.2
SlTRM3/4	Solyc03g115000.3	11.71	10.61	9.64	5.34	2.83	6.56
SlTRM1/2/3/4/5	Solyc02g089050.4	20.69	17.65	17.83	6.63	2.58	6
SlTRM5	Solyc07g008670.3	4.38	4.2	4.09	6.1	4.32	10.36
SlTRM3	Solyc02g089030.1	3.48	5.52	4.25	5.17	3.02	3.87
SlTRM30	Solyc04g080270.4	7.91	6.42	6.45	17.09	17.08	15.85
SlTRM30/34b	Solyc12g007140.3	1.98	1.92	1.8	2.68	1.94	3.12
SlTRM30/34a	Solyc07g032710.4	3.37	3.12	3.08	13.88	7.6	12.79
SlTRM13/14/15/33a	Solyc01g094640.4	6.21	4.28	4.98	12.45	7.63	8.09
SlTRM13/14/15/33b	Solyc08g081160.3	20.35	16.14	16.52	4.32	3.48	8.07
SlTRM26b	Solyc03g032110.3	2.57	3.08	2.33	6.97	4.07	7.36
SlTRM16/32b	Solyc09g010790.2	1.79	1.5	1.93	0	0	0
SlTRM16/32c	Solyc10g084750.1	4.69	3.52	4.32	0	0	0
SlTRM16/32a	Solyc06g076130.3	1.07	0.98	1.1	1.98	3.05	3.72
SlTRM27/28a	Solyc09g009220.4	8.63	8.12	8.61	7.92	5.68	14.83
SlTRM27/28b	Solyc10g083530.2	0.56	0.55	0.78	1.56	1.17	0.58
SlTRM10/11	Solyc08g080280.3	0.89	0.78	0.67	0.59	0.05	0.46
SlTRM9	Solyc01g091830.3	0.42	0.65	0.62	1.46	1.15	2.17
SlTRM26a	Solyc02g082680.4	16.17	13.07	15.08	14.37	7.24	12.5
SlTRM6	Solyc10g017790.1	0.16	0.07	0	0.33	0.1	0.31
