# Supplementary material for: Genome-Wide Identification and Expression Analysis of TONNEAU1 Recruited Motif (TRM) Gene Family in Tomato
Source: Int J Mol Sci. 2025 Apr 13;26(8):3676. doi: 10.3390/ijms26083676 (PMC12027651; doi:10.3390/ijms26083676)
Supplement: Supplementary file 1 [file ijms-26-03676-s001.zip › Table S5..xls]

## Sheet: Sheet1
Table S5: Primers used in this study.
Gene_ID	Forward primer（Sequence 5'-3')	Reverse primer（Sequence 5'-3')	Product length
SlTRM25	TCACTACCAGAGACCCCGAG	TGTTCCTCCCCATTTTCGCA	166
SlTRM9	ATCACTTGAGCGTAGACCCA	ATTGTAGCAGTTGCGGCTCT	183
SlTRM6/7/8b	ACTGAGTTTCGGCAGAGGTG	AAATCGGTCCACTTCCCGTC	180
SlTRM17/20a	AAAGACAACGGACGCCATCT	TATGCCTTGCTCCCCAAAGG	165
β-Actin	AGCAGGAACTTGAAACCGCT	CTCATGGATACCCGCAGCTT	267
